# Supplementary material for: Plastic Pores for Switchable and Optimized Adsorption Behaviors
Source: ACS Cent Sci. 2025 Mar 13;11(3):479–85. doi: 10.1021/acscentsci.4c02155 (PMC11950851; doi:10.1021/acscentsci.4c02155)
Supplement: Supplementary file 2 — oc4c02155_si_002.cif [file oc4c02155_si_002.cif]

data_asp_2h2o
_audit_creation_date               2024-07-22
_audit_creation_method
;
Olex2 1.5-alpha
(compiled 2024.02.16 svn.r378c4104 for OlexSys, GUI svn.r6928)
;
_shelx_SHELXL_version_number       '2018/3'
_audit_contact_author_address      ?
_audit_contact_author_email        ?
_audit_contact_author_name         ''
_audit_contact_author_phone        ?
_publ_contact_author_id_orcid      ?
_publ_section_references
;
Dolomanov, O.V., Bourhis, L.J., Gildea, R.J, Howard, J.A.K. & Puschmann, H.
 (2009), J. Appl. Cryst. 42, 339-341.

Sheldrick, G.M. (2015). Acta Cryst. A71, 3-8.

Sheldrick, G.M. (2015). Acta Cryst. C71, 3-8.
;
_chemical_name_common              ?
_chemical_name_systematic          ?
_chemical_formula_moiety           'C7 H6 N6 O6 Zn3, 2(H2 O)'
_chemical_formula_sum              'C7 H10 N6 O8 Zn3'
_chemical_formula_weight           502.32
_chemical_absolute_configuration   ?
_chemical_melting_point            ?
loop_
  _atom_type_symbol
  _atom_type_description
  _atom_type_scat_dispersion_real
  _atom_type_scat_dispersion_imag
  _atom_type_scat_source
 'C' 'C' 0.0181 0.0091 'International Tables Vol C Tables 4.2.6.8 and 6.1.1.4'
 'H' 'H' 0.0000 0.0000 'International Tables Vol C Tables 4.2.6.8 and 6.1.1.4'
 'N' 'N' 0.0311 0.0180 'International Tables Vol C Tables 4.2.6.8 and 6.1.1.4'
 'O' 'O' 0.0492 0.0322 'International Tables Vol C Tables 4.2.6.8 and 6.1.1.4'
 'Zn' 'Zn' -1.5491 0.6778
 'International Tables Vol C Tables 4.2.6.8 and 6.1.1.4'

_shelx_space_group_comment
;
The symmetry employed for this shelxl refinement is uniquely defined
by the following loop, which should always be used as a source of
symmetry information in preference to the above space-group names.
They are only intended as comments.
;
_space_group_crystal_system        'orthorhombic'
_space_group_IT_number             19
_space_group_name_H-M_alt          'P 21 21 21'
_space_group_name_Hall             'P 2ac 2ab'
loop_
  _space_group_symop_operation_xyz
 'x, y, z'
 '-x+1/2, -y, z+1/2'
 '-x, y+1/2, -z+1/2'
 'x+1/2, -y+1/2, -z'

_cell_length_a                     7.5309(2)
_cell_length_b                     10.7642(3)
_cell_length_c                     17.9702(4)
_cell_angle_alpha                  90
_cell_angle_beta                   90
_cell_angle_gamma                  90
_cell_volume                       1456.74(6)
_cell_formula_units_Z              4
_cell_measurement_reflns_used      4587
_cell_measurement_temperature      293(2)
_cell_measurement_theta_max        74.6190
_cell_measurement_theta_min        4.0520
_shelx_estimated_absorpt_T_max     0.571
_shelx_estimated_absorpt_T_min     0.451
_exptl_absorpt_coefficient_mu      6.309
_exptl_absorpt_correction_T_max    1.00000
_exptl_absorpt_correction_T_min    0.84763
_exptl_absorpt_correction_type     multi-scan
_exptl_absorpt_process_details
;
CrysAlisPro 1.171.38.40t (Rigaku Oxford Diffraction, 2015)
Empirical absorption correction using spherical harmonics,
 implemented in SCALE3 ABSPACK scaling algorithm.
;
_exptl_absorpt_special_details     ?
_exptl_crystal_colour              colourless
_exptl_crystal_colour_primary      colourless
_exptl_crystal_density_diffrn      2.290
_exptl_crystal_density_meas        ?
_exptl_crystal_density_method      ?
_exptl_crystal_description         block
_exptl_crystal_F_000               992
_exptl_crystal_size_max            0.15
_exptl_crystal_size_mid            0.12
_exptl_crystal_size_min            0.1
_exptl_transmission_factor_max     ?
_exptl_transmission_factor_min     ?
_diffrn_reflns_av_R_equivalents    0.0276
_diffrn_reflns_av_unetI/netI       0.0274
_diffrn_reflns_Laue_measured_fraction_full  0.988
_diffrn_reflns_Laue_measured_fraction_max  0.988
_diffrn_reflns_limit_h_max         8
_diffrn_reflns_limit_h_min         -9
_diffrn_reflns_limit_k_max         12
_diffrn_reflns_limit_k_min         -12
_diffrn_reflns_limit_l_max         20
_diffrn_reflns_limit_l_min         -21
_diffrn_reflns_number              6212
_diffrn_reflns_point_group_measured_fraction_full  0.975
_diffrn_reflns_point_group_measured_fraction_max  0.975
_diffrn_reflns_theta_full          67.498
_diffrn_reflns_theta_max           67.498
_diffrn_reflns_theta_min           4.789
_diffrn_ambient_temperature        293(2)
_diffrn_detector                   'CCD plate'
_diffrn_detector_area_resol_mean   ?
_diffrn_measured_fraction_theta_full  0.988
_diffrn_measured_fraction_theta_max  0.988
_diffrn_measurement_details
;
List of Runs (angles in degrees, time in seconds):

  # Type    Start    End  Width  t~exp~   \w     \q     \k     \f   Frames
--------------------------------------------------------------------------
  1  \w   -120.00  56.00   1.00   60.00    --  -32.00   0.00-180.00  176
  2  \w   -120.00  37.00   1.00   60.00    --  -32.00   0.00 -36.00  157
  3  \w   -181.00 -59.00   1.00  120.00    -- -110.00   0.00-180.00  122
  4  \w   -121.00 -33.00   1.00  120.00    -- -110.00  72.00-108.00   88
  5  \w   -196.00-136.00   1.00  120.00    -- -110.00 -72.00-108.00   60
  6  \w   -125.00 -64.00   1.00  120.00    -- -110.00  72.00  36.00   61
  7  \w   -173.00 -47.00   1.00  120.00    -- -110.00   0.00  36.00  126
;
_diffrn_measurement_device         'abstract diffractometer'
_diffrn_measurement_device_type   
 'dtrek-CrysAlisPro-abstract goniometer imported rigaku-d*trek images'
_diffrn_measurement_method         '\w scans'
_diffrn_orient_matrix_type        
 'CrysAlisPro convention (1999,Acta A55,543-557)'
_diffrn_orient_matrix_UB_11        -0.0035056000
_diffrn_orient_matrix_UB_12        0.1083413000
_diffrn_orient_matrix_UB_13        -0.0560241000
_diffrn_orient_matrix_UB_21        0.1610881000
_diffrn_orient_matrix_UB_22        -0.0562129000
_diffrn_orient_matrix_UB_23        -0.0406776000
_diffrn_orient_matrix_UB_31        -0.1261297000
_diffrn_orient_matrix_UB_32        -0.0748356000
_diffrn_orient_matrix_UB_33        -0.0504723000
_diffrn_radiation_monochromator    graphite
_diffrn_radiation_probe            x-ray
_diffrn_radiation_type             'Cu K\a'
_diffrn_radiation_wavelength       1.54184
_diffrn_source                     'fine-focus sealed X-ray tube'
_diffrn_source_type                'Enhance (Cu) X-ray Source'
_reflns_Friedel_coverage           0.693
_reflns_Friedel_fraction_full      0.959
_reflns_Friedel_fraction_max       0.959
_reflns_number_gt                  2469
_reflns_number_total               2544
_reflns_special_details
;
 Reflections were merged by SHELXL according to the crystal
 class for the calculation of statistics and refinement.
 
 _reflns_Friedel_fraction is defined as the number of unique
 Friedel pairs measured divided by the number that would be
 possible theoretically, ignoring centric projections and
 systematic absences. Completness statistics refer to single and
 composite reflections containing twin component 1 only.
;
_reflns_threshold_expression       'I > 2\s(I)'
_computing_cell_refinement         'CrysAlisPro 1.171.38.40t (Rigaku OD, 2015)'
_computing_data_collection         'CrysAlisPro 1.171.38.40t (Rigaku OD, 2015)'
_computing_data_reduction          'CrysAlisPro 1.171.38.40t (Rigaku OD, 2015)'
_computing_molecular_graphics      'Olex2 1.5-alpha (Dolomanov et al., 2009)'
_computing_publication_material    'Olex2 1.5-alpha (Dolomanov et al., 2009)'
_computing_structure_refinement    'SHELXL 2018/3 (Sheldrick, 2015)'
_computing_structure_solution      'SHELXT 2014/4 (Sheldrick, 2014)'
_refine_diff_density_max           0.738
_refine_diff_density_min           -0.470
_refine_diff_density_rms           0.087
_refine_ls_abs_structure_details
;
 Refined as an inversion twin.
;
_refine_ls_abs_structure_Flack     0.25(5)
_refine_ls_extinction_coef         .
_refine_ls_extinction_method       none
_refine_ls_goodness_of_fit_ref     1.067
_refine_ls_hydrogen_treatment      constr
_refine_ls_matrix_type             full
_refine_ls_number_parameters       218
_refine_ls_number_reflns           2544
_refine_ls_number_restraints       0
_refine_ls_R_factor_all            0.0276
_refine_ls_R_factor_gt             0.0263
_refine_ls_restrained_S_all        1.067
_refine_ls_shift/su_max            0.000
_refine_ls_shift/su_mean           0.000
_refine_ls_structure_factor_coef   Fsqd
_refine_ls_weighting_details      
 'w=1/[\s^2^(Fo^2^)+(0.0489P)^2^+1.1483P] where P=(Fo^2^+2Fc^2^)/3'
_refine_ls_weighting_scheme        calc
_refine_ls_wR_factor_gt            0.0720
_refine_ls_wR_factor_ref           0.0723
_refine_special_details
;
 Refined as a 2-component inversion twin.
;
_olex2_refinement_description
;
1. Twinned data refinement
 Scales: 0.75(5)
 0.25(5)
2. Fixed Uiso
 At 1.2 times of:
  All C(H) groups, All O(H) groups
 At 1.5 times of:
  All N(H,H) groups, All O(H,H) groups
3.a Riding coordinates:
 O1(H1), O2(H2), N4(H4A,H4B), C2(H2A), C5(H5), O7(H7A,H7B), O8(H8A,H8B)
;
_atom_sites_solution_hydrogens     difmap
_atom_sites_solution_primary       dual
_atom_sites_solution_secondary     ?
loop_
  _atom_site_label
  _atom_site_type_symbol
  _atom_site_fract_x
  _atom_site_fract_y
  _atom_site_fract_z
  _atom_site_U_iso_or_equiv
  _atom_site_adp_type
  _atom_site_occupancy
  _atom_site_site_symmetry_order
  _atom_site_calc_flag
  _atom_site_refinement_flags_posn
  _atom_site_refinement_flags_adp
  _atom_site_refinement_flags_occupancy
  _atom_site_disorder_assembly
  _atom_site_disorder_group
 Zn1 Zn 0.40065(9) 0.90666(6) 0.27726(4) 0.02094(18) Uani 1 1 d . . . . .
 Zn2 Zn 0.39248(10) 0.62839(6) 0.38796(4) 0.02140(18) Uani 1 1 d . . . . .
 Zn3 Zn 0.68308(9) 0.85236(7) 0.42146(4) 0.02325(19) Uani 1 1 d . . . . .
 O1 O 0.5421(6) 0.9626(4) 0.3617(2) 0.0394(11) Uani 1 1 d . . . . .
 H1 H 0.491322 1.031287 0.388298 0.047 Uiso 1 1 d R U . . .
 O2 O 0.5537(5) 0.7093(4) 0.4541(2) 0.0303(9) Uani 1 1 d . . . . .
 H2 H 0.624966 0.650146 0.480747 0.036 Uiso 1 1 d R U . . .
 O3 O 0.2420(5) 0.5476(4) 0.4879(2) 0.0248(8) Uani 1 1 d . . . . .
 O4 O 0.1305(11) 0.3664(4) 0.5270(3) 0.082(2) Uani 1 1 d . . . . .
 O5 O 0.2941(5) 0.0765(3) 0.2506(2) 0.0245(8) Uani 1 1 d . . . . .
 O6 O 0.4964(5) 0.2099(3) 0.2066(2) 0.0251(8) Uani 1 1 d . . . . .
 N1 N -0.0959(6) 0.8089(4) 0.3664(2) 0.0256(9) Uani 1 1 d . . . . .
 N2 N 0.1708(6) 0.8355(4) 0.3161(3) 0.0257(9) Uani 1 1 d . . . . .
 N3 N 0.1719(6) 0.7258(4) 0.3587(2) 0.0234(9) Uani 1 1 d . . . . .
 N4 N -0.0513(7) 0.9859(5) 0.2892(4) 0.0423(14) Uani 1 1 d . . . . .
 H4A H -0.144723 1.025083 0.321024 0.063 Uiso 1 1 d R U . . .
 H4B H 0.049917 1.045063 0.282884 0.063 Uiso 1 1 d R U . . .
 N5 N 0.3817(6) 0.4464(4) 0.3674(2) 0.0231(9) Uani 1 1 d . . . . .
 N6 N 0.4281(6) 0.3790(4) 0.3078(2) 0.0219(9) Uani 1 1 d . . . . .
 C1 C 0.0082(7) 0.8816(5) 0.3229(3) 0.0270(11) Uani 1 1 d . . . . .
 C2 C 0.0109(7) 0.7152(5) 0.3858(3) 0.0250(11) Uani 1 1 d . . . . .
 H2A H -0.027918 0.644216 0.417787 0.030 Uiso 1 1 d R U . . .
 C3 C 0.2086(9) 0.4307(5) 0.4812(3) 0.0357(15) Uani 1 1 d . . . . .
 C4 C 0.2744(8) 0.3765(5) 0.4103(3) 0.0289(12) Uani 1 1 d . . . . .
 C5 C 0.2478(9) 0.2611(5) 0.3783(3) 0.0317(13) Uani 1 1 d . . . . .
 H5 H 0.175582 0.190098 0.397601 0.038 Uiso 1 1 d R U . . .
 C6 C 0.3461(7) 0.2672(5) 0.3128(3) 0.0233(11) Uani 1 1 d . . . . .
 C7 C 0.3795(7) 0.1781(5) 0.2533(3) 0.0214(10) Uani 1 1 d . . . . .
 O7 O 0.7382(12) 0.5242(9) 0.5184(6) 0.115(3) Uani 1 1 d . . . . .
 H7A H 0.725529 0.450606 0.529734 0.173 Uiso 1 1 d R U . . .
 H7B H 0.820879 0.508656 0.492044 0.173 Uiso 1 1 d R U . . .
 O8 O 0.7991(14) 0.3524(10) 0.4117(8) 0.154(5) Uani 1 1 d . . . . .
 H8A H 0.823884 0.305135 0.446998 0.231 Uiso 1 1 d R U . . .
 H8B H 0.721033 0.315895 0.387768 0.231 Uiso 1 1 d R U . . .

loop_
  _atom_site_aniso_label
  _atom_site_aniso_U_11
  _atom_site_aniso_U_22
  _atom_site_aniso_U_33
  _atom_site_aniso_U_23
  _atom_site_aniso_U_13
  _atom_site_aniso_U_12
 Zn1 0.0227(3) 0.0184(3) 0.0217(3) 0.0009(2) 0.0032(3) 0.0010(3)
 Zn2 0.0237(3) 0.0184(3) 0.0221(3) 0.0002(3) 0.0007(3) -0.0010(3)
 Zn3 0.0228(3) 0.0263(4) 0.0207(3) -0.0007(3) -0.0004(3) -0.0023(3)
 O1 0.048(3) 0.033(2) 0.037(2) -0.0148(18) -0.019(2) 0.015(2)
 O2 0.031(2) 0.033(2) 0.0271(18) 0.0033(17) -0.0037(15) -0.0078(17)
 O3 0.0319(19) 0.0209(19) 0.0216(18) -0.0008(14) 0.0059(15) 0.0011(16)
 O4 0.151(7) 0.027(2) 0.067(4) -0.006(2) 0.080(4) -0.016(3)
 O5 0.0245(19) 0.0159(17) 0.0331(19) 0.0001(15) 0.0014(15) 0.0016(15)
 O6 0.0270(19) 0.0220(19) 0.0263(19) -0.0047(15) 0.0068(15) -0.0035(15)
 N1 0.022(2) 0.030(2) 0.025(2) 0.0031(18) 0.0015(19) 0.000(2)
 N2 0.023(2) 0.024(2) 0.030(2) 0.0060(19) 0.0048(19) -0.0002(19)
 N3 0.024(2) 0.018(2) 0.028(2) 0.0026(18) 0.0006(19) 0.0010(18)
 N4 0.028(3) 0.038(3) 0.061(3) 0.024(3) 0.006(2) 0.007(2)
 N5 0.026(2) 0.020(2) 0.022(2) -0.0002(17) 0.0063(17) -0.0006(19)
 N6 0.027(2) 0.018(2) 0.0215(19) -0.0019(17) 0.0037(17) -0.0008(17)
 C1 0.026(3) 0.029(3) 0.027(3) 0.005(2) 0.001(2) 0.000(2)
 C2 0.026(3) 0.023(3) 0.026(3) 0.005(2) 0.000(2) 0.000(2)
 C3 0.051(4) 0.020(3) 0.036(3) 0.003(2) 0.024(3) 0.000(3)
 C4 0.035(3) 0.023(3) 0.028(3) 0.001(2) 0.011(2) 0.002(2)
 C5 0.040(3) 0.020(3) 0.035(3) 0.000(2) 0.015(2) -0.002(2)
 C6 0.025(3) 0.016(2) 0.029(3) 0.000(2) 0.004(2) -0.003(2)
 C7 0.021(2) 0.020(2) 0.024(2) 0.0001(19) -0.001(2) 0.001(2)
 O7 0.084(5) 0.104(6) 0.157(9) 0.062(6) -0.032(5) 0.010(5)
 O8 0.113(8) 0.110(7) 0.239(14) 0.009(9) -0.038(9) 0.001(7)

_geom_special_details
;
 All esds (except the esd in the dihedral angle between two l.s. planes)
 are estimated using the full covariance matrix.  The cell esds are taken
 into account individually in the estimation of esds in distances, angles
 and torsion angles; correlations between esds in cell parameters are only
 used when they are defined by crystal symmetry.  An approximate (isotropic)
 treatment of cell esds is used for estimating esds involving l.s. planes.
;
loop_
  _geom_bond_atom_site_label_1
  _geom_bond_atom_site_label_2
  _geom_bond_distance
  _geom_bond_site_symmetry_2
  _geom_bond_publ_flag
 Zn1 O1 1.949(4) . ?
 Zn1 O5 2.053(4) 1_565 ?
 Zn1 O6 2.274(4) 3_655 ?
 Zn1 N2 2.018(5) . ?
 Zn1 N6 2.021(4) 3_655 ?
 Zn2 O2 1.909(4) . ?
 Zn2 O3 2.295(4) . ?
 Zn2 O6 2.088(4) 3_655 ?
 Zn2 N3 2.034(5) . ?
 Zn2 N5 1.995(4) . ?
 Zn3 O1 1.920(4) . ?
 Zn3 O2 1.915(4) . ?
 Zn3 O3 2.002(4) 4_566 ?
 Zn3 N1 1.992(5) 1_655 ?
 O1 H1 0.9602 . ?
 O2 H2 0.9600 . ?
 O3 C3 1.289(7) . ?
 O4 C3 1.225(7) . ?
 O5 C7 1.269(6) . ?
 O6 C7 1.263(6) . ?
 N1 C1 1.356(7) . ?
 N1 C2 1.336(7) . ?
 N2 N3 1.406(6) . ?
 N2 C1 1.327(7) . ?
 N3 C2 1.312(7) . ?
 N4 H4A 1.0000 . ?
 N4 H4B 0.9999 . ?
 N4 C1 1.352(8) . ?
 N5 N6 1.341(6) . ?
 N5 C4 1.347(7) . ?
 N6 C6 1.356(7) . ?
 C2 H2A 1.0001 . ?
 C3 C4 1.486(8) . ?
 C4 C5 1.385(8) . ?
 C5 H5 1.0000 . ?
 C5 C6 1.392(8) . ?
 C6 C7 1.458(7) . ?
 O7 H7A 0.8231 . ?
 O7 H7B 0.8000 . ?
 O8 H8A 0.8336 . ?
 O8 H8B 0.8279 . ?

loop_
  _geom_angle_atom_site_label_1
  _geom_angle_atom_site_label_2
  _geom_angle_atom_site_label_3
  _geom_angle
  _geom_angle_site_symmetry_1
  _geom_angle_site_symmetry_3
  _geom_angle_publ_flag
 O1 Zn1 O5 96.89(17) . 1_565 ?
 O1 Zn1 O6 90.13(16) . 3_655 ?
 O1 Zn1 N2 108.5(2) . . ?
 O1 Zn1 N6 106.57(19) . 3_655 ?
 O5 Zn1 O6 172.89(14) 1_565 3_655 ?
 N2 Zn1 O5 94.81(16) . 1_565 ?
 N2 Zn1 O6 83.95(16) . 3_655 ?
 N2 Zn1 N6 138.85(19) . 3_655 ?
 N6 Zn1 O5 101.77(16) 3_655 1_565 ?
 N6 Zn1 O6 75.02(15) 3_655 3_655 ?
 O2 Zn2 O3 89.96(15) . . ?
 O2 Zn2 O6 93.46(16) . 3_655 ?
 O2 Zn2 N3 116.47(18) . . ?
 O2 Zn2 N5 126.06(19) . . ?
 O6 Zn2 O3 173.90(14) 3_655 . ?
 N3 Zn2 O3 89.70(16) . . ?
 N3 Zn2 O6 84.25(16) . 3_655 ?
 N5 Zn2 O3 75.69(16) . . ?
 N5 Zn2 O6 106.15(16) . 3_655 ?
 N5 Zn2 N3 115.16(19) . . ?
 O1 Zn3 O3 104.19(17) . 4_566 ?
 O1 Zn3 N1 109.2(2) . 1_655 ?
 O2 Zn3 O1 112.8(2) . . ?
 O2 Zn3 O3 107.24(16) . 4_566 ?
 O2 Zn3 N1 112.84(19) . 1_655 ?
 N1 Zn3 O3 110.18(18) 1_655 4_566 ?
 Zn1 O1 H1 114.1 . . ?
 Zn3 O1 Zn1 123.2(2) . . ?
 Zn3 O1 H1 114.7 . . ?
 Zn2 O2 Zn3 120.0(2) . . ?
 Zn2 O2 H2 111.3 . . ?
 Zn3 O2 H2 113.7 . . ?
 Zn3 O3 Zn2 122.83(18) 4_466 . ?
 C3 O3 Zn2 113.1(3) . . ?
 C3 O3 Zn3 123.9(4) . 4_466 ?
 C7 O5 Zn1 124.1(3) . 1_545 ?
 Zn2 O6 Zn1 111.01(15) 3_645 3_645 ?
 C7 O6 Zn1 114.0(3) . 3_645 ?
 C7 O6 Zn2 134.8(3) . 3_645 ?
 C1 N1 Zn3 129.3(4) . 1_455 ?
 C2 N1 Zn3 123.4(4) . 1_455 ?
 C2 N1 C1 103.8(5) . . ?
 N3 N2 Zn1 120.1(3) . . ?
 C1 N2 Zn1 132.9(4) . . ?
 C1 N2 N3 105.7(4) . . ?
 N2 N3 Zn2 125.3(3) . . ?
 C2 N3 Zn2 127.9(4) . . ?
 C2 N3 N2 105.6(4) . . ?
 H4A N4 H4B 109.4 . . ?
 C1 N4 H4A 109.2 . . ?
 C1 N4 H4B 109.1 . . ?
 N6 N5 Zn2 132.0(3) . . ?
 N6 N5 C4 108.2(4) . . ?
 C4 N5 Zn2 117.8(4) . . ?
 N5 N6 Zn1 133.7(3) . 3_645 ?
 N5 N6 C6 108.0(4) . . ?
 C6 N6 Zn1 118.1(3) . 3_645 ?
 N2 C1 N1 111.7(5) . . ?
 N2 C1 N4 125.2(5) . . ?
 N4 C1 N1 123.1(5) . . ?
 N1 C2 H2A 123.4 . . ?
 N3 C2 N1 113.2(5) . . ?
 N3 C2 H2A 123.4 . . ?
 O3 C3 C4 113.5(5) . . ?
 O4 C3 O3 125.6(6) . . ?
 O4 C3 C4 120.9(5) . . ?
 N5 C4 C3 118.2(5) . . ?
 N5 C4 C5 110.5(5) . . ?
 C5 C4 C3 131.3(5) . . ?
 C4 C5 H5 128.3 . . ?
 C4 C5 C6 103.4(5) . . ?
 C6 C5 H5 128.2 . . ?
 N6 C6 C5 109.9(5) . . ?
 N6 C6 C7 117.2(5) . . ?
 C5 C6 C7 132.9(5) . . ?
 O5 C7 C6 120.4(5) . . ?
 O6 C7 O5 124.2(5) . . ?
 O6 C7 C6 115.3(5) . . ?
 H7A O7 H7B 92.1 . . ?
 H8A O8 H8B 105.4 . . ?

loop_
  _geom_torsion_atom_site_label_1
  _geom_torsion_atom_site_label_2
  _geom_torsion_atom_site_label_3
  _geom_torsion_atom_site_label_4
  _geom_torsion
  _geom_torsion_site_symmetry_1
  _geom_torsion_site_symmetry_2
  _geom_torsion_site_symmetry_3
  _geom_torsion_site_symmetry_4
  _geom_torsion_publ_flag
 Zn1 O5 C7 O6 73.8(6) 1_545 . . . ?
 Zn1 O5 C7 C6 -106.1(5) 1_545 . . . ?
 Zn1 O6 C7 O5 173.9(4) 3_645 . . . ?
 Zn1 O6 C7 C6 -6.2(6) 3_645 . . . ?
 Zn1 N2 N3 Zn2 1.2(6) . . . . ?
 Zn1 N2 N3 C2 169.6(4) . . . . ?
 Zn1 N2 C1 N1 -167.0(4) . . . . ?
 Zn1 N2 C1 N4 15.0(9) . . . . ?
 Zn1 N6 C6 C5 174.1(4) 3_645 . . . ?
 Zn1 N6 C6 C7 -3.9(6) 3_645 . . . ?
 Zn2 O3 C3 O4 179.8(7) . . . . ?
 Zn2 O3 C3 C4 -0.4(7) . . . . ?
 Zn2 O6 C7 O5 -0.8(8) 3_645 . . . ?
 Zn2 O6 C7 C6 179.1(4) 3_645 . . . ?
 Zn2 N3 C2 N1 166.8(4) . . . . ?
 Zn2 N5 N6 Zn1 23.6(7) . . . 3_645 ?
 Zn2 N5 N6 C6 -161.7(4) . . . . ?
 Zn2 N5 C4 C3 -15.7(7) . . . . ?
 Zn2 N5 C4 C5 165.2(4) . . . . ?
 Zn3 O3 C3 O4 3.4(11) 4_466 . . . ?
 Zn3 O3 C3 C4 -176.8(4) 4_466 . . . ?
 Zn3 N1 C1 N2 158.8(4) 1_455 . . . ?
 Zn3 N1 C1 N4 -23.1(8) 1_455 . . . ?
 Zn3 N1 C2 N3 -159.7(4) 1_455 . . . ?
 O3 C3 C4 N5 9.9(9) . . . . ?
 O3 C3 C4 C5 -171.2(7) . . . . ?
 O4 C3 C4 N5 -170.3(7) . . . . ?
 O4 C3 C4 C5 8.6(12) . . . . ?
 N2 N3 C2 N1 -1.2(6) . . . . ?
 N3 N2 C1 N1 -0.4(6) . . . . ?
 N3 N2 C1 N4 -178.5(6) . . . . ?
 N5 N6 C6 C5 -1.5(6) . . . . ?
 N5 N6 C6 C7 -179.6(5) . . . . ?
 N5 C4 C5 C6 -0.4(7) . . . . ?
 N6 N5 C4 C3 178.5(5) . . . . ?
 N6 N5 C4 C5 -0.5(7) . . . . ?
 N6 C6 C7 O5 -173.2(5) . . . . ?
 N6 C6 C7 O6 6.9(7) . . . . ?
 C1 N1 C2 N3 1.0(6) . . . . ?
 C1 N2 N3 Zn2 -167.5(4) . . . . ?
 C1 N2 N3 C2 1.0(6) . . . . ?
 C2 N1 C1 N2 -0.3(6) . . . . ?
 C2 N1 C1 N4 177.8(6) . . . . ?
 C3 C4 C5 C6 -179.3(6) . . . . ?
 C4 N5 N6 Zn1 -173.4(4) . . . 3_645 ?
 C4 N5 N6 C6 1.2(6) . . . . ?
 C4 C5 C6 N6 1.1(7) . . . . ?
 C4 C5 C6 C7 178.8(6) . . . . ?
 C5 C6 C7 O5 9.3(10) . . . . ?
 C5 C6 C7 O6 -170.6(6) . . . . ?

_shelx_res_file
;
TITL zxw_atz_pzdc_h2o_cu_a.res in P2(1)2(1)2(1)
    asp_2h2o.res
    created by SHELXL-2018/3 at 22:10:40 on 22-Jul-2024
REM Old TITL zxw_atz_pzdc_h2o_cu_a.res in P2(1)2(1)2(1)
REM SHELXT solution in P2(1)2(1)2(1)
REM R1 0.073, Rweak 0.021, Alpha 0.002, Orientation as input
REM Flack x = 0.445 ( 0.297 ) from Parsons' quotients
REM Formula found by SHELXT: C9 O2 O5 Zn3
CELL 1.54184 7.5309 10.7642 17.9702 90 90 90
ZERR 4 0.0002 0.0003 0.0004 0 0 0
LATT -1
SYMM 0.5-X,-Y,0.5+Z
SYMM -X,0.5+Y,0.5-Z
SYMM 0.5+X,0.5-Y,-Z
SFAC C H N O Zn
UNIT 28 40 24 32 12

L.S. 100
PLAN  5
SIZE 0.1 0.12 0.15
CONF
BOND $H
list 4
MORE -1
fmap 2
ACTA
TWIN -1 0 0 0 -1 0 0 0 -1 2
OMIT -3 135
OMIT -1 3 1
OMIT 0 3 4
OMIT 2 0 4
OMIT 5 11 6
REM <olex2.extras>
REM <HklSrc "%.\\Asp_2H2O.hkl">
REM </olex2.extras>

WGHT    0.048900    1.148300
BASF   0.24634
FVAR       0.51201
ZN1   5    0.400650    0.906655    0.277261    11.00000    0.02271    0.01839 =
         0.02172    0.00085    0.00323    0.00103
ZN2   5    0.392481    0.628392    0.387964    11.00000    0.02368    0.01841 =
         0.02210    0.00023    0.00074   -0.00104
ZN3   5    0.683077    0.852364    0.421456    11.00000    0.02281    0.02626 =
         0.02069   -0.00074   -0.00040   -0.00232
O1    4    0.542062    0.962557    0.361688    11.00000    0.04787    0.03274 =
         0.03745   -0.01479   -0.01945    0.01471
AFIX   3
H1    2    0.491322    1.031287    0.388298    11.00000   -1.20000
AFIX   0
O2    4    0.553736    0.709256    0.454117    11.00000    0.03089    0.03287 =
         0.02708    0.00333   -0.00373   -0.00777
AFIX   3
H2    2    0.624966    0.650146    0.480747    11.00000   -1.20000
AFIX   0
O3    4    0.242017    0.547584    0.487949    11.00000    0.03190    0.02090 =
         0.02161   -0.00080    0.00588    0.00113
O4    4    0.130537    0.366402    0.526982    11.00000    0.15112    0.02730 =
         0.06726   -0.00563    0.08009   -0.01586
O5    4    0.294133    0.076533    0.250615    11.00000    0.02449    0.01591 =
         0.03312    0.00009    0.00142    0.00159
O6    4    0.496412    0.209929    0.206639    11.00000    0.02699    0.02195 =
         0.02632   -0.00472    0.00682   -0.00352
N1    3   -0.095859    0.808865    0.366387    11.00000    0.02165    0.03013 =
         0.02511    0.00311    0.00151   -0.00038
N2    3    0.170800    0.835451    0.316125    11.00000    0.02275    0.02408 =
         0.03027    0.00602    0.00481   -0.00016
N3    3    0.171914    0.725774    0.358661    11.00000    0.02387    0.01811 =
         0.02820    0.00265    0.00056    0.00096
N4    3   -0.051293    0.985873    0.289214    11.00000    0.02803    0.03832 =
         0.06052    0.02365    0.00642    0.00656
AFIX   3
H4A   2   -0.144723    1.025083    0.321024    11.00000   -1.50000
H4B   2    0.049917    1.045063    0.282884    11.00000   -1.50000
AFIX   0
N5    3    0.381746    0.446420    0.367411    11.00000    0.02645    0.02049 =
         0.02235   -0.00016    0.00630   -0.00064
N6    3    0.428119    0.379027    0.307758    11.00000    0.02664    0.01757 =
         0.02153   -0.00192    0.00374   -0.00078
C1    1    0.008190    0.881570    0.322861    11.00000    0.02551    0.02892 =
         0.02657    0.00453    0.00058    0.00033
C2    1    0.010872    0.715196    0.385767    11.00000    0.02564    0.02311 =
         0.02630    0.00452    0.00032    0.00037
AFIX   3
H2A   2   -0.027918    0.644216    0.417787    11.00000   -1.20000
AFIX   0
C3    1    0.208646    0.430705    0.481245    11.00000    0.05122    0.01958 =
         0.03624    0.00336    0.02366    0.00038
C4    1    0.274405    0.376542    0.410325    11.00000    0.03541    0.02291 =
         0.02843    0.00068    0.01074    0.00220
C5    1    0.247792    0.261068    0.378271    11.00000    0.04037    0.02007 =
         0.03453    0.00014    0.01536   -0.00160
AFIX   3
H5    2    0.175582    0.190098    0.397601    11.00000   -1.20000
AFIX   0
C6    1    0.346115    0.267163    0.312767    11.00000    0.02486    0.01629 =
         0.02885    0.00022    0.00398   -0.00284
C7    1    0.379527    0.178053    0.253254    11.00000    0.02073    0.02005 =
         0.02354    0.00014   -0.00110    0.00059
O7    4    0.738249    0.524176    0.518434    11.00000    0.08386    0.10443 =
         0.15674    0.06180   -0.03212    0.00957
AFIX   3
H7A   2    0.725529    0.450606    0.529734    11.00000   -1.50000
H7B   2    0.820879    0.508656    0.492044    11.00000   -1.50000
AFIX   0
O8    4    0.799133    0.352365    0.411728    11.00000    0.11282    0.10966 =
         0.23883    0.00859   -0.03773    0.00127
AFIX   3
H8A   2    0.823884    0.305135    0.446998    11.00000   -1.50000
H8B   2    0.721033    0.315895    0.387768    11.00000   -1.50000
AFIX   0
HKLF 4


REM  zxw_atz_pzdc_h2o_cu_a.res in P2(1)2(1)2(1)
REM wR2 = 0.0723, GooF = S = 1.067, Restrained GooF = 1.067 for all data
REM R1 = 0.0263 for 2469 Fo > 4sig(Fo) and 0.0276 for all 2544 data
REM 218 parameters refined using 0 restraints

END

WGHT      0.0489      1.1482

REM Highest difference peak  0.738,  deepest hole -0.470,  1-sigma level  0.087
Q1    1   0.7185  0.4463  0.4787  11.00000  0.05    0.74
Q2    1   0.4765  0.5027  0.3187  11.00000  0.05    0.30
Q3    1   0.4985  0.4576  0.4780  11.00000  0.05    0.28
Q4    1   0.4902  0.2759  0.3189  11.00000  0.05    0.28
Q5    1   0.2041  0.7871  0.3424  11.00000  0.05    0.28
;
_shelx_res_checksum                7157
_shelx_hkl_file
;
   0   0  -1    0.41    0.61
   0   0   1    0.06    0.63
   0   0   1    0.78    0.61
   0   0  -2  514.67    4.69
   0   0   2  501.25    4.68
   0   0   2  493.57    4.43
   0   0   3    0.27    2.03
   0   0  -3    0.34    2.31
   0   0  -3    0.98    1.82
   0   0   3    0.97    2.43
   0   0  -4  566.01    7.43
   0   0   4  565.53    8.04
   0   0   5    0.12    3.86
   0   0  -5   -0.45    2.89
   0   0   6 3308.04   28.68
   0   0  -6 3309.25   27.38
   0   0   7    1.70    4.32
   0   0  -7    0.34    3.24
   0   0   9    2.98    4.51
   0   0  10 2043.91   26.25
   0   0 -10 2156.05   24.67
   0   0  11    5.87    4.75
   0   0 -11    3.00    3.90
   0   0  12  306.86   11.47
   0   0 -12  290.12    9.34
   0   0  13    1.16    4.58
   0   0 -13    3.25    4.19
   0   0  14   93.80    7.64
   0   0 -14   97.54    7.06
   0   0 -15    2.30    5.25
   0   0 -16    2.09    5.39
   0   0 -17    1.01    5.12
   0   0 -18    4.50    5.10
   0   0 -19    1.50    4.74
   0   0 -22    0.60    2.40
   0   1   0    2.65    1.14
   0  -1   0    2.87    1.08
   0   1  -1 7294.91   46.96
   0  -1   1 7339.13   47.37
   0   1   1 7296.36   46.20
   0  -1   1 7324.83   47.17
   0   1  -1 7389.51   47.55
   0   1   1 7338.32   46.22
   0  -1  -2   18.13    1.42
   0   1   2   18.92    1.91
   0  -1   2   17.46    1.91
   0   1  -2   17.10    2.21
   0   1   2   18.10    1.57
   0  -1   2   16.39    2.40
   0   1  -2   16.25    2.15
   0  -1  -3 3211.98   12.72
   0   1   3 3221.31   13.05
   0  -1  -3 3199.01   12.72
   0   1   3 3227.98   12.72
   0  -1   3 3174.22   16.26
   0  -1  -4 1422.56   10.87
   0   1   4 1436.84   11.42
   0  -1  -5  978.88   11.12
   0   1   5  973.83   11.78
   0  -1   5  995.84   12.85
   0   1  -5  987.70   11.91
   0   1  -6 4781.62   37.62
   0  -1   6 4665.34   38.62
   0  -1   7 1539.87   19.70
   0   1  -7 1515.59   18.11
   0   1   8  770.36   12.80
   0  -1  -8  749.51   11.61
   0  -1   8  776.35   13.99
   0   1  -8  771.33   13.09
   0  -1  -9 1211.66   15.77
   0   1   9 1148.97   16.70
   0   1  10   72.88    5.72
   0  -1 -10   71.34    4.95
   0   1 -11  190.31    8.05
   0  -1  11  175.54    8.53
   0   1  11  169.65    7.67
   0  -1 -11  184.15    7.21
   0   1 -12 3167.85   35.49
   0  -1 -12 3119.16   32.94
   0   1  13  151.75    8.55
   0  -1 -13  186.38    7.27
   0  -1 -13  176.94    7.95
   0  -1  13  150.88    8.86
   0   1 -13  172.48    8.67
   0   1 -14  851.49   13.82
   0  -1  14  681.59   18.03
   0  -1  14  760.21   14.01
   0   1 -14  711.60   16.82
   0  -1 -14  788.76   13.77
   0   1 -15   -0.05    4.08
   0  -1  15    3.22    4.89
   0  -1 -15   -0.09    5.04
   0   1 -15    1.56    5.63
   0   1 -16  191.15    8.56
   0   1 -16  174.05    6.86
   0  -1 -16  193.96    7.86
   0  -1 -17   26.66    5.36
   0   1 -17   30.06    6.09
   0  -1 -18   10.37    4.89
   0   1 -18   11.84    5.38
   0   1 -19    1.81    4.95
   0  -1 -19    2.16    4.40
   0  -1 -20  145.76    5.75
   0   1 -20  148.79    6.28
   0  -1 -21  167.94    5.08
   0   1 -22  249.07    5.12
   0  -2   0  128.33    3.50
   0  -2   0  126.43    3.49
   0   2  -1 4047.04   15.97
   0   2   1 4072.00   15.56
   0   2  -2   25.59    2.90
   0  -2  -2   26.82    2.22
   0   2   2   31.16    2.44
   0  -2   2   32.10    3.13
   0   2   2   27.08    2.48
   0  -2   3   89.13    4.09
   0  -2  -3   90.55    3.05
   0   2   3   92.43    3.52
   0   2  -3   84.52    3.79
   0   2   4 3889.08   28.87
   0   2  -4 3855.41   31.31
   0  -2   4 3878.64   32.29
   0  -2  -4 3972.76   28.76
   0  -2   5  588.82   10.42
   0   2  -5   -0.83    2.59
   0   2   6  327.58    7.05
   0   2  -6  299.62    7.95
   0  -2   6  305.51    8.94
   0  -2  -6  340.10    6.67
   0   2  -7  740.76   12.80
   0   2   7  769.92   11.65
   0  -2  -7  765.73   10.94
   0  -2   7  781.37   14.19
   0  -2   8  992.40   16.69
   0   2   8  998.73   14.49
   0   2  -9 3920.59   37.81
   0  -2  -9 3991.63   33.92
   0   2   9 3703.68   35.06
   0  -2   9 3764.32   39.50
   0   2  10    0.19    3.63
   0  -2 -10    2.14    3.19
   0   2 -10    0.04    4.09
   0  -2 -11 1547.74   19.29
   0   2  11 1338.56   19.77
   0   2  12    3.13    4.05
   0  -2  12    4.85    4.94
   0   2 -12    4.04    4.36
   0  -2 -12    7.47    3.60
   0   2 -13  457.50   13.58
   0  -2  13  484.10   11.66
   0  -2  13  448.02   14.79
   0  -2 -13  492.48   10.42
   0  -2  14  111.01    7.19
   0  -2 -14  121.49    6.54
   0   2 -14  125.92    6.60
   0   2 -14  103.85    7.96
   0  -2  14  100.82    8.57
   0  -2 -15 3257.31   31.26
   0   2 -15 3347.64   31.59
   0   2 -15 3231.49   33.07
   0  -2  15 3142.26   33.12
   0   2 -16  131.29    6.50
   0  -2 -16  138.91    6.68
   0   2 -16  137.62    8.06
   0  -2  16  120.70    7.10
   0  -2 -17  225.60    7.69
   0   2 -17  215.27    7.08
   0   2 -17  231.68    9.00
   0  -2 -18   66.87    5.31
   0  -2  18   52.28    5.17
   0   2 -18   72.28    6.61
   0   2 -18   55.23    4.67
   0  -2 -19   24.77    4.33
   0   2 -19   23.04    5.45
   0   2 -20   17.74    4.62
   0  -2 -20   17.51    3.56
   0   2 -21 1496.81   15.67
   0   2 -22    8.50    2.64
   0  -3   0    3.24    2.81
   0  -3   0    1.98    2.81
   0  -3   1  431.86    7.62
   0  -3  -1  416.07    6.75
   0  -3  -1  406.55    6.68
   0  -3  -2  684.84    9.01
   0   3  -2  528.91    8.05
   0   3  -3 1252.81   12.36
   0  -3   3    2.40    2.91
   0  -3   4   -0.57    2.83
   0   3  -4   -0.53    2.66
   0  -3   5    0.67    3.46
   0   3  -5    0.36    2.93
   0  -3  -5    6.77    2.70
   0   3   5    4.09    3.08
   0   3   6 1037.77   12.59
   0  -3   6 1006.44   15.92
   0  -3  -6 1024.21   12.35
   0   3   7 1384.55   16.06
   0  -3   7 1312.93   19.70
   0  -3  -7 1414.07   15.46
   0   3  -7 1300.47   18.42
   0   3   8   40.50    4.23
   0   3  -8   40.21    4.66
   0  -3  -8   42.18    3.74
   0  -3   8   44.53    5.67
   0   3   9 2564.14   27.00
   0  -3   9 2534.24   31.72
   0   3  -9 2585.58   29.97
   0   3 -10 1619.61   23.43
   0  -3  10 1596.78   25.17
   0  -3 -10 1653.87   19.29
   0  -3 -11   43.87    3.98
   0   3  11   36.57    4.43
   0   3 -11   43.34    5.57
   0   3 -12  718.58   12.75
   0  -3  12  657.67   13.24
   0   3 -13  342.59    9.29
   0   3 -13  299.83   11.95
   0  -3  13  326.07   10.32
   0  -3 -13  330.25    8.57
   0  -3  13  297.98   12.87
   0  -3  14  952.07   16.67
   0   3 -14  921.16   20.95
   0  -3 -14  952.49   14.33
   0   3 -14  976.66   15.29
   0   3 -14  936.14   16.08
   0   3 -15  302.04    9.06
   0   3 -15  276.58   10.01
   0  -3  15  283.23    9.78
   0  -3 -15  301.81    8.43
   0   3 -16  876.33   14.11
   0   3 -16  885.56   15.68
   0  -3 -16  861.71   13.39
   0  -3  16  838.17   15.38
   0   3 -17  375.13   10.53
   0   3 -17  355.50    9.01
   0  -3  17  345.83    9.88
   0  -3 -17  354.37    8.62
   0  -3 -18  344.09    8.04
   0   3 -18  336.48    8.35
   0   3 -19    5.01    4.95
   0   3 -19    4.51    3.07
   0   3 -20  234.04    7.02
   0   3 -21  207.60    5.78
   0   3 -22  128.00    3.85
   0  -4   0 9502.67   67.10
   0  -4   0 9486.09   67.15
   0  -4   1 1415.94   16.91
   0  -4   1 1430.22   16.86
   0  -4  -1 1376.81   15.37
   0  -4  -1 1433.64   15.71
   0  -4   2    3.16    3.69
   0  -4   3  892.96   13.85
   0  -4  -4  309.78    6.54
   0   4  -4  325.94    8.51
   0   4   4  335.07    7.05
   0  -4   4  322.66    8.84
   0   4   5   66.16    4.11
   0   4  -5   58.24    4.79
   0  -4  -5   62.01    3.60
   0  -4   5   64.22    5.17
   0   4   6 5870.24   44.46
   0  -4   6 5561.98   50.58
   0   4  -6 5672.43   48.91
   0  -4  -6 5964.36   44.05
   0   4   7    3.17    3.54
   0   4  -7    1.76    3.74
   0  -4  -7    2.28    2.65
   0  -4   7    2.88    3.99
   0  -4  -8   24.76    3.37
   0  -4   8   23.66    5.02
   0   4   8   20.61    3.63
   0   4  -8   24.72    4.56
   0   4   9  887.22   14.53
   0  -4   9  917.69   18.54
   0   4 -10 1205.24   21.27
   0  -4  10 1183.40   22.64
   0  -4  11  902.35   15.70
   0   4 -11  898.73   19.16
   0   4 -11  878.41   14.14
   0  -4  11  867.75   20.10
   0  -4  13  571.86   18.38
   0   4 -13  610.26   17.50
   0   4 -13  581.79   12.61
   0   4 -14   47.49    6.48
   0   4 -15   31.48    6.27
   0   4 -15   27.08    5.02
   0  -4  15   31.81    6.39
   0   4 -16   78.85    5.92
   0   4 -16   81.22    6.93
   0  -4  16   74.51    6.67
   0   4 -17  656.15   12.84
   0   4 -17  653.88   11.88
   0  -4  17  619.64   12.62
   0   4 -18  125.04    5.96
   0   4 -18  142.04    7.07
   0  -4  18  123.12    6.47
   0   4 -19   48.74    5.24
   0   4 -19   38.41    3.76
   0   4 -20  332.97    7.36
   0   4 -21    2.56    2.87
   0  -5   0    0.88    3.21
   0  -5   0    0.53    3.22
   0  -5   1 1187.81   16.76
   0  -5   1 1211.48   16.86
   0  -5   2   67.46    5.40
   0  -5   2   67.18    5.22
   0  -5   3  730.55   13.56
   0  -5  -3  739.74   11.38
   0  -5   3  737.14   13.68
   0  -5  -4  544.66    9.73
   0  -5   4  548.56   12.32
   0  -5  -5 4004.58   33.83
   0   5   5 4114.79   34.42
   0  -5  -6 3227.32   28.97
   0   5   6 3243.87   29.46
   0  -5  -7  348.97    7.95
   0  -5   7  337.37   11.34
   0   5   7  333.18    8.19
   0   5  -7  340.31   10.74
   0   5  -8  207.15    9.07
   0  -5   8  206.36    9.81
   0  -5  -8  206.31    6.44
   0   5   8  190.81    6.78
   0   5  -9    6.64    4.58
   0  -5   9    6.61    5.22
   0  -5  10  226.95   11.22
   0  -5  10  209.78    8.49
   0   5 -10  238.26   10.63
   0   5 -10  213.25    7.78
   0  -5  11  830.25   15.47
   0  -5  11  857.30   21.22
   0   5 -11  839.58   14.24
   0   5 -11  854.70   14.66
   0  -5  12 1186.25   18.95
   0   5 -12 1213.54   17.69
   0   5 -12 1198.32   17.65
   0  -5  12 1179.25   25.78
   0  -5  13   22.60    6.42
   0   5 -13   23.88    5.86
   0   5 -13   21.22    5.10
   0  -5  14  279.85   10.16
   0   5 -14  277.98    9.08
   0  -5  17   97.61    6.58
   0   5 -17   99.65    5.82
   0   5 -18    3.99    4.50
   0   5 -18    3.06    3.56
   0   5 -19  133.65    5.58
   0   5 -19  113.08    4.65
   0   5 -20    0.71    3.10
   0  -6   0   44.03    4.71
   0  -6   0   39.55    4.40
   0  -6  -1  212.25    7.23
   0  -6   2 2057.76   25.75
   0  -6   2 2057.64   25.82
   0  -6  -2 2061.27   23.19
   0  -6   3  757.22   15.51
   0  -6   3  771.59   15.76
   0  -6  -4 1404.43   17.95
   0  -6   4 1378.57   22.00
   0  -6   4 1357.85   21.66
   0  -6   5 1981.35   27.93
   0  -6  -5 2035.18   22.38
   0  -6   5 2004.78   27.83
   0  -6  -6  104.31    5.11
   0   6   6   96.91    5.25
   0  -6   6   91.57    7.05
   0  -6   6   91.68    7.07
   0  -6   7  424.00   13.23
   0   6  -8  763.65   13.16
   0  -6   8  737.45   17.98
   0  -6   8  754.32   14.01
   0  -6  -9 1403.56   18.72
   0  -6   9 1371.82   26.24
   0   6  -9 1327.97   18.27
   0  -6   9 1352.95   19.56
   0  -6  10   29.20    6.32
   0   6 -10   30.56    5.37
   0  -6 -10   31.15    4.81
   0  -6  10   31.94    6.15
   0   6 -10   30.48    5.45
   0  -6  11 1155.30   18.83
   0   6 -11 1161.86   17.61
   0  -6 -11 1175.03   17.05
   0   6 -11 1148.26   16.71
   0   6 -12  559.14   11.82
   0  -6  12  569.57   13.66
   0   6 -12  573.85   12.55
   0   6 -13    0.83    5.20
   0  -6  13    0.04    5.88
   0   6 -13    0.06    5.19
   0   6 -14    8.13    5.08
   0  -6  14    8.86    5.98
   0   6 -14   10.97    5.31
   0   6 -15  777.28   13.97
   0  -6  15  772.71   14.79
   0  -6  16  135.38    7.41
   0   6 -16  130.24    6.50
   0   6 -16  130.17    6.57
   0   6 -17   49.44    5.06
   0   6 -18  347.97    7.53
   0   6 -18  332.06    7.25
   0   6 -19   37.78    3.53
   0   6 -19   31.42    3.12
   0  -7   0    1.85    3.58
   0  -7   0    2.09    3.32
   0  -7   1   81.59    6.04
   0  -7   1   89.03    6.49
   0  -7  -1   88.00    6.05
   0  -7   2  195.43    8.45
   0  -7  -2  195.67    7.44
   0  -7   2  190.05    8.45
   0  -7  -3  343.29    9.44
   0   7   4  530.88   11.89
   0  -7  -4  489.24   11.20
   0  -7   4  495.87   13.90
   0  -7   4  485.59   13.87
   0  -7   5   39.08    6.10
   0  -7   5   37.08    5.94
   0  -7  -5   36.78    5.18
   0  -7   6  691.47   17.94
   0  -7   6  723.87   18.54
   0  -7  -6  682.46   13.07
   0   7  -6  678.65   12.43
   0  -7   6  697.76   13.40
   0  -7   7  188.98    8.03
   0  -7   7  184.59   10.46
   0   7  -7  183.01    7.50
   0  -7   7  178.27    9.92
   0  -7   8  484.11   11.79
   0   7  -8  491.43   11.45
   0  -7   8  476.31   15.93
   0  -7   8  501.54   16.51
   0  -7  -9  889.38   14.81
   0  -7   9  917.32   16.12
   0   7 -10 1046.85   17.75
   0  -7  10 1085.96   18.04
   0  -7 -10 1109.01   16.96
   0  -7 -11  457.66   10.78
   0  -7  11  439.93   12.16
   0   7 -11  461.74   11.56
   0  -7  12   14.23    6.36
   0   7 -12   18.16    5.47
   0   7 -12   16.37    4.86
   0   7 -13   10.24    4.73
   0  -7  13    8.06    6.07
   0   7 -13    7.47    5.22
   0   7 -14   19.47    5.25
   0   7 -14   16.60    4.67
   0  -7  14   24.38    6.10
   0   7 -15  331.42    8.29
   0   7 -15  365.44    9.39
   0   7 -16  996.58   14.04
   0   7 -16  942.51   12.58
   0   7 -17  157.90    5.77
   0   7 -17  140.30    5.02
   0   7 -18   27.81    2.86
   0  -8   0 1126.05   20.73
   0  -8   1    5.12    4.16
   0  -8  -1    4.52    4.83
   0   8  -1    4.68    4.10
   0  -8   1    3.12    4.91
   0  -8  -1    5.54    3.95
   0  -8   2   99.85    6.46
   0  -8  -2  102.79    6.46
   0  -8   2  101.78    7.18
   0  -8  -2  102.06    6.79
   0   8  -2  110.05    5.77
   0  -8   2   98.42    6.98
   0  -8   3 2024.96   24.58
   0  -8   3 2107.78   30.59
   0   8  -3 2107.57   22.95
   0  -8  -3 2005.52   25.12
   0  -8   3 2061.46   30.38
   0  -8   4 1304.46   18.89
   0  -8   4 1335.58   24.49
   0  -8   4 1367.87   24.84
   0   8  -4 1375.16   18.22
   0  -8  -4 1353.01   19.77
   0  -8   5   15.06    4.82
   0  -8  -5   12.51    4.85
   0  -8  -6  303.49    9.96
   0   8  -6  302.78    9.01
   0   8  -7   18.06    5.13
   0  -8  -7   18.56    5.68
   0   8  -8   47.84    5.75
   0   8  -9  208.24    8.29
   0   8 -10  798.96   14.62
   0  -8 -10  814.34   14.47
   0   8 -11  430.16   11.10
   0   8 -12    7.72    5.20
   0   8 -13    6.56    4.92
   0   8 -14  179.64    7.22
   0   8 -15    3.85    4.15
   0   8 -16    1.88    3.49
   0   8 -17  390.26    6.97
   0   9   0    1.49    4.00
   0  -9   1  481.33   14.87
   0  -9   1  486.86   12.34
   0   9  -1  519.81   10.56
   0  -9  -1  505.50   12.51
   0  -9   2  887.17   15.97
   0  -9  -2  884.89   16.58
   0  -9  -3   38.09    6.33
   0   9  -3   43.31    5.12
   0  -9   3   44.17    5.69
   0   9  -4  206.84    7.66
   0  -9  -4  193.71    8.74
   0  -9   4  192.93    8.12
   0  -9  -5 1738.14   23.68
   0  -9   5 1732.53   21.65
   0  -9  -6  391.69   11.22
   0   9  -7  103.63    6.57
   0  -9  -7  102.78    7.13
   0   9  -8   70.18    6.20
   0  -9  -8   65.54    6.28
   0   9  -9   23.70    5.40
   0   9 -10  181.83    7.80
   0   9 -11  670.19   12.91
   0   9 -12  188.44    7.43
   0   9 -13    6.60    4.34
   0   9 -14  209.82    6.60
   0   9 -15   13.40    3.45
   0   9 -16    3.00    2.65
   0  10   0   60.49    4.72
   0 -10  -1  138.43    7.69
   0  10  -1  138.27    6.15
   0 -10   1  135.51    7.68
   0  10  -2 1350.00   17.43
   0 -10   2 1340.07   20.15
   0 -10  -2 1384.69   20.85
   0  10  -3  337.00    8.86
   0 -10  -3  331.75   10.48
   0 -10   3  332.38   10.04
   0 -10   4  737.81   13.67
   0 -10  -4  717.63   14.98
   0  10  -4  741.50   12.96
   0  10  -5   56.88    5.31
   0 -10  -5   50.77    6.35
   0 -10   5   53.52    5.00
   0 -10  -6    6.75    5.32
   0 -10  -7  163.34    7.70
   0 -10  -8   14.30    5.04
   0  10  -8   12.58    4.74
   0 -10  -9   66.69    5.72
   0  10  -9   70.33    5.57
   0  10 -10   21.34    4.71
   0  10 -11  677.24   11.48
   0  10 -12  356.17    8.05
   0  10 -13   52.93    4.05
   0  10 -14    2.50    2.78
   0  10 -15    7.36    2.27
   0 -11   1   51.22    5.44
   0 -11  -1   46.46    5.87
   0  11  -2  585.54   10.17
   0 -11  -2  595.07   12.59
   0 -11   2  578.99   11.81
   0  11  -3  113.52    5.50
   0 -11   3  109.83    6.16
   0 -11  -3  114.19    6.87
   0 -11  -4  431.00   11.11
   0  11  -4  413.96    8.89
   0  11  -5    8.85    3.79
   0 -11  -5    6.29    5.04
   0 -11  -6    5.49    5.09
   0  11  -6    6.03    3.95
   0  11  -7  146.28    5.89
   0 -11  -7  161.55    6.92
   0  11 -10  978.06   12.38
   0  11 -11  231.08    5.83
   0  11 -12    6.99    2.61
   0  11 -13  129.71    3.59
   0 -12   1   75.90    5.13
   0 -12  -2  351.86    8.89
   0 -12  -3  285.77    8.38
   0 -12  -4  654.46   11.53
   0  12  -5    4.05    2.76
   0  12  -6   32.56    3.11
   0  12  -7    5.50    2.67
   0  12  -8   51.16    3.08
   0  12  -9  136.98    3.77
   1   0   0    1.12    1.58
  -1   0   0    1.15    1.47
  -1   0   0    0.71    1.11
  -1   0  -1 9633.48   18.70
   1   0  -1 9530.41   22.93
  -1   0  -1 9999.00   19.06
   1   0  -1 9667.80   22.69
   1   0   1 9704.44   18.05
  -1   0   1 9871.83   23.30
   1   0  -2 1493.34   13.69
   1   0   2 1526.54   11.90
   1   0   2 1563.47   11.69
  -1   0  -2 1550.42   11.91
   1   0   2 1534.08   11.88
   1   0   3  102.46    3.04
   1   0   3  117.79    2.81
  -1   0   3  106.52    4.16
   1   0  -3  107.45    4.03
  -1   0  -4 5033.23   30.97
  -1   0   4 5071.25   35.34
   1   0   4 5058.47   31.59
  -1   0   5 2211.78   16.92
   1   0  -5   74.06    4.98
  -1   0   6  130.05    6.45
   1   0  -6  127.20    5.64
   1   0   7 1418.03   15.94
  -1   0   7 1396.94   19.12
  -1   0  -7 1386.12   15.02
   1   0  -7 1426.24   18.06
  -1   0  -8   31.82    3.47
   1   0   8   33.03    3.93
   1   0  -8   37.15    4.45
  -1   0   8   36.41    5.36
   1   0  -9    4.83    3.88
  -1   0  -9    5.42    3.11
   1   0   9    8.67    3.72
  -1   0   9    7.76    4.77
   1   0  10 4822.24   42.58
  -1   0 -10 4802.64   40.55
  -1   0  11  577.49   14.53
  -1   0 -11  619.25   11.76
   1   0  11  576.26   12.58
  -1   0  12  615.33   16.07
   1   0 -12  628.15   14.67
   1   0 -13  146.93    8.36
   1   0 -13  176.80    6.90
  -1   0 -13  161.09    7.31
  -1   0  13  154.22    9.69
  -1   0 -14   45.57    5.83
   1   0 -14   41.02    5.01
  -1   0  14   43.42    5.81
   1   0 -14   35.64    5.83
  -1   0  14   35.34    6.64
  -1   0 -15   41.37    6.04
   1   0 -15   42.33    5.03
  -1   0  15   37.26    5.77
   1   0 -16  860.45   13.79
  -1   0 -16  884.01   15.16
   1   0 -17  128.84    7.23
  -1   0 -17  126.66    7.22
   1   0 -17  121.26    6.03
  -1   0  17  111.25    6.66
   1   0 -18   15.78    3.86
  -1   0 -18   21.32    5.43
   1   0 -18   18.01    5.37
  -1   0 -19  127.99    6.62
  -1   0 -22  133.42    3.82
   1   0 -22  128.67    3.75
  -1  -1 -21   64.88    3.80
   1   1 -21   65.13    4.32
  -1  -1 -20  130.18    5.37
   1   1 -20  138.66    6.08
  -1  -1 -19  209.15    7.12
   1   1 -19  197.48    7.55
   1   1 -18  153.04    7.57
  -1  -1 -18  158.34    6.96
  -1  -1 -17  778.16   13.68
   1   1 -17  769.19   14.22
   1   1 -17  753.48   12.96
  -1  -1 -16  131.72    7.04
   1   1 -16  122.87    6.57
  -1   1  15  107.63    6.76
   1   1 -15  112.83    6.43
   1   1 -14   56.83    5.67
  -1  -1 -14   55.70    5.90
  -1   1  14   53.26    5.88
   1   1 -14   56.12    6.84
  -1   1  14   47.44    6.84
   1  -1  13 1550.26   25.84
   1   1 -13 1898.38   21.33
   1   1 -13 1776.98   27.38
  -1  -1 -13 1775.82   21.06
  -1   1  13 1638.30   27.41
   1  -1  12  136.76    7.69
  -1   1  12  146.92    8.41
  -1  -1 -11 1604.94   18.79
   1  -1  11 1613.84   23.19
   1   1 -10  970.90   16.90
  -1  -1 -10  960.35   13.15
  -1   1  10  939.95   17.41
   1  -1  10  909.44   15.99
  -1  -1  -9  698.30   10.29
   1  -1   9  685.55   13.25
   1   1  -9  706.71   13.60
  -1   1   8 2220.21   25.62
  -1  -1  -8 2266.20   20.52
   1   1  -8 2160.93   24.81
   1  -1   8 2136.02   24.06
  -1  -1  -7  471.62    7.08
  -1   1   7  446.93   10.07
   1   1  -7  469.28   10.13
   1  -1   6  387.48    8.34
  -1  -1  -6  397.23    5.71
  -1   1   6  385.35    9.05
   1  -1   5  860.38   10.46
  -1   1   5  887.32   11.67
  -1  -1  -5  865.21    7.07
   1  -1   4 5205.29   37.94
  -1   1   4 5147.90   38.45
   1   1  -4 5122.38   39.24
  -1  -1  -4 5124.58   33.23
  -1   1   3 1230.54   12.76
   1  -1   3 1184.45   12.03
   1   1  -3 1219.28   13.09
  -1   1   2 4744.60   33.90
   1  -1   2 4705.96   33.79
   1   1  -2 4745.04   34.32
   1  -1   2 4798.93   33.71
  -1  -1  -1   90.77    1.63
   1   1  -1   87.27    3.30
  -1  -1  -1   85.81    1.81
   1   1  -1   85.42    3.40
   1  -1   1   85.74    3.20
   1  -1   1   87.64    3.23
  -1  -1   0 1974.70   15.02
   1   1   0 1931.92   14.94
   1   1   0 1920.56   14.73
  -1  -1   0 1977.26   14.79
   1  -1  -1   88.96    3.21
   1   1   1   92.27    1.74
   1   1   1   92.33    1.75
  -1  -1   1   92.70    3.18
  -1  -1   1   93.90    3.21
   1  -1  -2 4736.72   33.99
  -1  -1   3 1235.16   11.46
   1  -1  -3   -0.88    1.57
   1  -1  -4 5130.69   38.08
  -1   1  -4 5099.16   36.92
  -1  -1   4 5140.57   40.17
   1   1   4 5124.14   33.19
   1   1   5  818.73    7.46
   1  -1  -5  832.77   11.03
  -1   1  -5  792.66    9.76
   1  -1  -6  371.63    8.30
  -1   1  -6  349.98    7.10
  -1  -1   6  360.58    9.45
   1   1   7  460.33    7.64
   1  -1  -7  449.56    9.73
  -1  -1   7  468.65   10.80
   1  -1  -8 2207.80   24.74
   1   1   8 2202.47   21.15
  -1  -1   8 2202.66   26.49
   1   1   9  659.22   10.82
  -1   1  -9  664.02   11.76
   1  -1 -10  958.26   16.21
  -1  -1  10  948.78   18.21
  -1   1 -10  975.90   15.40
   1   1  10  935.05   13.93
   1  -1 -11 1760.61   23.37
  -1   1 -11 1739.87   22.41
  -1  -1  12  147.68    9.17
   1  -1 -12  140.48    7.51
  -1   1 -13 1724.14   25.09
  -1  -1  13 1809.13   22.34
  -1  -1  13 1746.43   29.14
   1  -1 -13 1700.22   25.83
  -1   1 -13 1766.41   21.70
  -1  -1  14   45.82    6.92
  -1  -1  14   51.68    6.39
  -1   1 -14   52.44    6.23
   1  -1 -14   51.85    5.29
   1  -1 -14   46.85    6.22
  -1  -1  15  111.11    7.37
  -1   1 -15  112.87    7.37
   1  -1 -15  112.93    6.06
   1  -1 -16  128.82    7.05
   1  -1 -16  117.99    6.00
  -1   1 -16  123.43    7.60
  -1  -1  16  119.68    7.32
  -1   1 -17  792.76   14.45
   1  -1 -17  770.51   13.46
  -1   1 -18  164.45    7.70
   1  -1 -18  152.10    6.85
  -1   1 -19  200.42    7.74
   1  -1 -19  189.53    6.91
  -1   1 -20  152.13    6.59
   1  -1 -20  130.59    5.31
   1  -1 -21   62.12    3.70
  -1   1 -21   70.59    4.35
  -1   1 -22   81.34    3.52
   1   2 -22  181.26    4.42
   1   2 -21  110.15    4.80
   1   2 -20  206.05    6.74
  -1  -2 -20  192.34    5.57
   1   2 -19   36.00    3.96
  -1  -2 -19   43.45    4.45
  -1  -2 -18   70.05    5.58
   1   2 -18   74.07    6.57
   1   2 -18   63.42    5.20
   1   2 -17    1.32    4.16
   1   2 -17    3.81    5.64
  -1  -2 -17    1.67    4.64
  -1  -2 -16  339.41    9.33
   1   2 -16  350.68    9.63
   1   2 -15  187.44    7.73
  -1  -2 -15  179.16    7.55
  -1  -2 -14 2225.34   23.94
   1  -2  14 2066.81   24.51
   1   2 -14 2230.46   24.80
   1   2 -14 2126.44   32.81
   1   2 -13  125.50    6.71
   1  -2  13  111.42    6.76
   1   2 -13  115.91    8.33
  -1  -2 -13  116.41    6.56
  -1   2  13   95.96    7.49
   1  -2  13   97.90    7.70
   1  -2  12  114.04    7.90
  -1   2  12  117.07    7.78
  -1   2  11  799.10   16.54
   1  -2  11  792.72   16.50
  -1  -2 -10   82.52    3.64
   1   2 -10  106.59    6.93
  -1   2  10   99.14    6.88
   1  -2  10   99.80    6.76
  -1   2   9  627.02   13.31
  -1  -2  -9  608.43    8.52
   1   2  -8  663.01   13.08
  -1  -2  -8  608.50    7.74
   1   2  -7  800.42   13.76
  -1  -2  -7  763.61    8.06
   1  -2   7  811.21   13.66
  -1  -2  -6  827.43    7.70
   1  -2   6  823.92   13.55
   1   2  -6  857.18   13.00
   1  -2   5 9628.77   37.97
  -1   2   5 9629.00   36.02
   1  -2   4 2062.50   20.36
  -1   2   4 2053.74   19.50
  -1   2   3  222.11    5.78
   1  -2   3  213.17    5.78
   1   2  -3  210.29    5.64
  -1  -2  -2  901.96    7.18
   1  -2   2 1007.02   11.65
   1  -2   2  965.71   11.42
   1   2  -2  943.09   10.88
   1  -2   1 1856.97   17.19
   1   2  -1 1888.98   16.26
   1  -2   1 1842.84   17.40
  -1  -2  -1 1916.01   14.39
   1   2   0   80.27    3.00
   1  -2   0   66.58    3.25
   1  -2   0   67.91    3.22
  -1  -2   0   73.76    2.93
  -1  -2   0   85.18    3.39
  -1  -2   1 1895.58   15.18
   1   2   1 1876.32   12.30
   1   2   2  949.82    5.41
  -1  -2   2  992.95   10.40
   1  -2  -3  216.13    5.19
  -1  -2   3   -1.27    2.56
   1  -2  -4 1961.28   14.60
  -1  -2   4    2.24    3.22
  -1   2  -5 9587.46   38.12
   1   2   5 5838.04   18.94
   1  -2  -5 9581.42   37.52
   1   2   5 6926.00   20.12
   1   2   5 6010.29   19.33
   1  -2  -6  912.50   12.93
  -1  -2   6  891.42   14.47
   1   2   6  815.21    7.91
   1   2   6  905.60    8.29
  -1   2  -6  830.44   12.67
  -1   2  -7  795.28   12.73
  -1  -2   7  792.83   14.59
   1  -2  -7  796.12   12.59
   1   2   7  761.36    8.60
  -1  -2   8  693.53   14.42
   1   2   8  638.30    8.43
  -1  -2   9  673.49   15.24
   1  -2  -9  659.17   12.71
  -1  -2  10  110.86    7.95
   1   2  10   94.25    4.13
   1  -2 -10  108.21    6.29
  -1   2 -10  114.28    6.38
  -1   2 -11  915.82   16.98
   1  -2 -11  871.68   15.99
  -1  -2  11  879.09   18.90
  -1   2 -12  122.04    7.38
  -1   2 -12  123.50    6.80
   1  -2 -12  118.70    6.85
  -1   2 -13  111.20    7.05
  -1   2 -13  123.70    6.21
  -1  -2  13  111.64    8.93
   1  -2 -13   98.58    6.83
  -1  -2  13  115.04    7.46
  -1  -2  14 2174.37   26.25
  -1   2 -14 2145.94   25.12
  -1   2 -15  183.65    6.98
   1  -2 -15  177.16    7.36
  -1  -2  15  184.04    8.53
  -1   2 -15  163.66    8.34
   1  -2 -16  344.15    9.27
  -1  -2  16  337.91   10.34
  -1   2 -16  339.05   10.47
   1  -2 -17    2.74    4.40
  -1   2 -17   -0.06    5.69
  -1  -2  17    3.28    5.26
  -1  -2  18   60.53    5.79
  -1   2 -18   68.30    6.64
   1  -2 -18   62.15    5.15
  -1   2 -19   54.29    5.84
   1  -2 -19   46.40    4.46
  -1  -2  19   38.66    4.70
   1  -2 -20  188.41    5.35
  -1   2 -20  230.05    7.25
  -1   2 -21  106.43    4.86
  -1   2 -22  187.44    4.51
   1   3 -22   27.97    3.41
   1   3 -21   12.18    3.29
   1   3 -20  124.47    4.46
   1   3 -20  152.95    5.89
   1   3 -19  445.02    9.72
   1   3 -19  403.22    8.38
  -1  -3 -18   92.61    5.23
   1   3 -18  107.79    7.03
   1   3 -18   89.48    5.49
   1   3 -17  567.22   12.38
  -1  -3 -17  542.15   10.31
   1   3 -17  549.92   11.49
  -1  -3 -16  143.86    6.69
   1   3 -16  149.51    8.08
   1   3 -16  137.62    6.92
   1  -3  16  121.44    6.85
   1  -3  15   38.48    5.87
  -1  -3 -15   47.25    5.29
   1  -3  14  157.01    7.87
  -1  -3 -14  177.00    7.12
   1  -3  13 1064.27   17.07
   1  -3  13 1019.22   22.32
   1   3 -12  308.76    8.92
   1  -3  12  295.43   11.89
   1   3 -12  308.29   12.08
  -1   3  12  269.18   10.71
   1  -3  12  306.79    9.33
  -1   3  11 1306.02   21.70
   1  -3  11 1216.01   22.48
  -1   3  10 1458.22   22.24
   1   3 -10 1536.18   23.97
  -1   3   9   98.16    6.16
   1   3  -9   95.84    6.56
   1  -3   8 1847.98   22.88
   1   3  -8 1825.28   21.95
  -1   3   8 1866.32   20.60
   1   3  -7  569.38   11.67
   1  -3   7  585.13   12.49
  -1   3   7  585.29   10.95
   1   3  -6 1950.05   20.18
   1  -3   6 1955.41   20.93
  -1  -3  -6  755.63    6.82
  -1  -3  -6 1020.49    7.21
  -1  -3  -5   27.51    1.04
   1   3  -5   39.57    4.55
   1  -3   5   39.41    4.57
  -1   3   5   37.78    4.00
  -1  -3  -5   21.49    0.94
  -1   3   4 1803.88   18.51
  -1  -3  -4 1689.13   12.84
   1  -3   4 1829.66   20.04
  -1  -3  -4 1749.32   12.71
   1   3  -4 1741.72   19.64
   1   3  -3 1140.80   12.93
  -1  -3  -3 1152.48    7.35
   1  -3   3   -1.25    4.00
   1  -3   3   -1.97    4.07
  -1  -3  -3 1198.38    7.35
  -1  -3  -2 3355.24   13.39
  -1  -3  -2 3420.94   13.86
  -1  -3  -2 3476.40   13.89
   1   3  -2 3356.55   19.67
   1  -3   1   -0.92    2.65
   1  -3   1   -1.20    2.58
  -1  -3   0 2526.15   14.78
   1   3   0 2476.51   14.22
  -1  -3   1  618.76    9.39
   1  -3  -1  615.02    9.63
  -1  -3   2 3439.52   29.38
   1   3   2 3473.20   25.23
  -1  -3   3 1198.25   15.92
   1   3   3 1185.76   10.39
   1   3   4 1738.43   12.98
   1   3   4 1719.94   12.78
  -1  -3   4 1725.46   20.70
  -1  -3   5   35.24    4.63
   1   3   5   25.03    0.94
   1   3   5   24.78    0.99
   1  -3  -5   36.28    3.78
  -1  -3   6 1802.79   22.63
  -1  -3   7  604.93   12.98
  -1   3  -7  610.95   11.69
  -1  -3   8 1852.97   25.75
   1  -3  -8 1867.32   21.87
  -1   3  -8 1844.83   23.16
   1  -3  -9  103.38    5.85
  -1  -3   9  115.41    8.10
  -1   3  -9  102.96    6.28
   1  -3 -10 1508.35   21.27
  -1  -3  10 1501.70   25.15
  -1  -3  11 1398.54   25.59
  -1   3 -12  311.00    9.39
  -1  -3  12  315.22   13.09
  -1  -3  12  322.20   10.02
   1  -3 -12  294.72   10.06
  -1   3 -13 1149.15   16.29
  -1   3 -13 1096.48   17.00
  -1   3 -14  180.28    7.25
   1  -3 -14  170.45    6.96
  -1   3 -14  169.51    8.27
  -1   3 -15   47.14    5.18
  -1   3 -15   50.29    6.63
   1  -3 -15   51.03    5.27
  -1  -3  16  133.81    8.10
  -1   3 -16  148.78    6.55
  -1   3 -16  146.69    8.10
   1  -3 -16  144.10    6.40
   1  -3 -17  526.22   10.03
  -1   3 -17  526.07    9.97
  -1  -3  17  518.66   12.15
  -1  -3  18   93.41    6.51
   1  -3 -18   90.35    4.97
  -1   3 -18  104.26    6.88
  -1   3 -19  467.25   10.09
  -1  -3  19  392.37    8.97
  -1  -3  20  121.89    4.75
  -1   3 -20  166.11    6.39
  -1   3 -21   10.50    3.24
  -1   3 -22   41.91    3.59
   1   4 -21   37.16    3.16
   1   4 -20  106.90    3.97
   1   4 -20  132.61    5.17
   1   4 -19  296.52    7.84
   1   4 -19  270.58    6.89
   1   4 -18  115.98    6.60
   1   4 -18  104.84    5.73
   1   4 -17  117.30    7.26
   1  -4  16  889.55   15.18
   1   4 -16  975.60   15.91
   1   4 -15   18.77    5.18
   1  -4  15   20.57    5.56
   1   4 -14  169.65    7.84
   1  -4  14  157.84    8.01
   1  -4  13  394.10   14.73
   1  -4  13  407.20   15.03
   1  -4  13  433.12   11.58
   1   4 -12  684.61   13.45
   1   4 -12  669.02   17.63
   1  -4  12  671.80   13.68
   1   4 -11  845.56   18.83
   1   4 -11  880.70   14.66
   1  -4  11  859.86   15.04
  -1   4  10 1170.97   19.78
   1   4 -10 1212.78   21.95
   1   4  -9  216.56    9.34
  -1   4   9  210.62    8.31
   1  -4   9  202.91    9.34
   1   4  -8  562.41   13.59
   1  -4   8  555.18   13.98
  -1   4   8  601.61   12.76
   1   4  -7 2625.73   30.10
  -1   4   7 2622.90   27.40
   1   4  -6   50.30    5.43
   1  -4   6   50.10    5.25
  -1   4   6   51.32    4.58
  -1  -4  -5  809.97    8.28
  -1  -4  -5  852.57    8.15
   1  -4   5  932.24   15.51
   1  -4   5  931.75   15.30
   1   4  -5  957.72   15.19
   1  -4   4 1855.51   22.52
   1  -4   4 1853.14   22.60
  -1  -4  -4 1826.75   15.13
   1   4  -4 1845.02   21.18
  -1  -4  -3  516.31    6.90
   1   4  -3  505.44   10.15
   1  -4   3  542.44   11.25
   1  -4   3  522.33   10.99
   1  -4   2 1081.34   15.22
   1  -4   2 1078.61   15.34
  -1  -4  -2 1055.06   11.34
  -1  -4  -2 1065.66   11.51
   1   4  -2 1087.26   14.09
   1  -4   1 3375.86   31.10
  -1  -4  -1 3491.65   27.98
   1  -4   1 3408.24   31.10
  -1  -4  -1 3474.32   28.00
   1  -4   0 2869.85   26.98
   1  -4   0 2875.81   26.96
  -1  -4   1 3554.87   30.65
   1  -4  -1 3451.66   31.21
  -1  -4   2 1113.98   14.86
   1  -4  -2 1050.74   14.20
   1  -4  -3  480.05    9.43
  -1  -4   3  517.77   10.58
   1  -4  -4 1804.24   19.99
  -1  -4   4 1795.52   22.24
   1   4   4 1802.34   15.19
   1   4   5  828.37    8.31
   1   4   5  838.33    8.55
   1  -4  -6   54.50    4.39
  -1  -4   6   50.99    5.34
   1  -4  -7 2580.29   26.55
  -1  -4   7 2444.86   30.31
  -1  -4   8  515.90   13.66
   1  -4  -8  570.11   11.74
  -1  -4   9  197.48    9.54
   1  -4  -9  208.03    7.68
  -1  -4  10 1230.72   23.54
   1  -4 -10 1230.97   19.21
  -1  -4  11  837.29   20.48
   1  -4 -11  834.41   16.24
  -1   4 -11  828.78   14.13
  -1  -4  11  850.75   15.35
  -1   4 -11  890.15   14.10
  -1  -4  12  681.82   19.45
  -1  -4  12  702.44   14.68
  -1   4 -12  722.85   13.01
  -1   4 -13  467.06   10.80
  -1  -4  13  428.93   12.11
  -1   4 -14  171.60    7.37
  -1  -4  14  168.74    8.79
  -1   4 -14  159.72    8.16
  -1  -4  15   21.79    6.31
  -1   4 -15   20.24    4.65
  -1   4 -15   24.89    6.23
  -1   4 -16  934.29   14.32
  -1   4 -16  995.09   16.12
  -1   4 -17  125.46    7.36
  -1   4 -17  121.25    5.84
  -1  -4  18   96.79    6.44
  -1   4 -18   88.37    4.85
  -1   4 -19  301.75    7.99
  -1  -4  19  260.21    7.24
  -1   4 -20  136.81    5.35
  -1   4 -21   37.90    3.22
   1   5 -20   56.20    2.98
   1   5 -20   69.25    3.86
   1   5 -19    7.80    3.24
   1   5 -19   11.59    3.86
   1   5 -18   20.42    4.83
   1   5 -17  260.77    8.28
   1   5 -17  263.27    8.27
   1   5 -16   71.89    5.90
   1  -5  15 1252.87   18.88
   1   5 -15 1278.95   18.36
   1  -5  14  371.38   10.97
   1   5 -14  395.97   10.73
   1   5 -13  516.20   11.96
   1  -5  12   95.72    8.91
   1   5 -12   97.04    6.51
   1  -5  12   90.09    9.01
   1   5 -11 1614.32   21.13
   1   5 -11 1692.78   28.58
  -1   5  10  152.98    7.64
   1  -5  10  170.29    9.97
   1   5 -10  169.79    7.17
   1  -5  10  169.20    9.99
   1  -5  10  177.11    8.13
   1   5 -10  176.65    9.57
  -1   5   9  820.27   16.03
   1   5  -9  814.30   17.96
   1  -5   9  790.72   18.60
   1  -5   9  801.94   18.82
   1  -5   8  503.30   14.51
   1  -5   8  502.12   14.35
  -1   5   8  517.83   12.04
   1   5  -8  496.30   13.59
   1  -5   7 1688.99   25.82
  -1   5   7 1720.67   22.10
   1  -5   7 1694.83   25.70
   1   5  -7 1656.43   24.26
   1  -5   6 1052.03   19.14
   1  -5   6 1072.17   19.22
   1   5  -6 1030.61   17.91
  -1   5   6 1083.49   16.35
  -1  -5  -5 3533.71   26.95
  -1   5   5 3643.67   33.85
   1  -5   5 3617.63   37.72
   1   5  -5 3713.93   36.63
   1  -5   5 3584.75   37.41
   1   5  -4 1340.74   18.79
  -1  -5  -4 1325.36   13.43
  -1   5   4 1347.51   18.04
   1  -5   4 1334.90   20.36
   1  -5   4 1315.15   20.09
  -1  -5  -3  249.51    5.59
   1  -5   3  249.99    8.50
   1   5  -3  264.31    8.24
   1  -5   3  246.73    8.48
  -1  -5  -2 2546.76   22.56
  -1  -5  -2 2470.14   22.33
   1  -5   2 2565.53   27.82
   1  -5   2 2563.47   27.59
  -1  -5  -1   83.92    4.22
  -1  -5  -1   85.11    4.29
   1  -5   1   88.63    5.53
   1  -5   1   88.09    5.52
   1  -5   0    4.16    3.17
  -1  -5   0    6.94    3.59
   1  -5   0    5.11    3.20
  -1  -5   0    6.88    3.26
   1  -5  -1  113.93    6.95
   1  -5  -2 2553.68   26.39
  -1  -5   3  262.11    8.56
  -1  -5   4 1287.45   19.61
   1   5   4 1331.62   13.71
   1  -5  -5 3655.81   33.71
  -1  -5   5 3612.90   37.26
  -1  -5   6 1030.95   18.81
   1  -5  -6 1052.88   15.95
   1  -5  -7 1704.75   21.66
  -1  -5   7 1661.54   25.88
  -1  -5   8  481.42   14.43
   1  -5  -8  517.35   11.63
  -1  -5   9  766.71   18.64
   1  -5  -9  810.53   15.09
  -1  -5  10  175.82    8.03
  -1   5 -10  177.54    7.29
  -1   5 -10  170.43    7.18
  -1  -5  10  167.44    9.95
   1  -5 -10  165.32    7.50
  -1  -5  11 1633.34   30.03
  -1   5 -11 1583.86   19.88
  -1  -5  11 1596.35   22.17
  -1  -5  12   97.02    7.59
  -1   5 -12   92.22    6.81
  -1  -5  13  503.87   12.87
  -1   5 -13  476.91   11.52
  -1   5 -14  389.74   10.18
  -1   5 -14  365.38   10.41
  -1  -5  14  390.12   11.68
  -1   5 -15 1249.74   17.31
  -1  -5  15 1268.48   19.60
  -1  -5  16   72.69    6.92
  -1   5 -16   68.51    5.39
  -1   5 -17  246.70    7.21
  -1  -5  17  260.57    8.94
  -1   5 -18   19.18    3.72
  -1   5 -19    7.72    3.94
   1   6 -19   55.04    3.54
   1   6 -18  139.33    5.41
   1   6 -18  148.36    5.40
   1   6 -17  170.91    6.70
   1   6 -17  163.41    6.24
   1   6 -16  301.66    8.89
   1   6 -16  283.64    8.20
   1   6 -15   46.09    5.68
   1   6 -15   48.73    5.78
   1   6 -14  718.47   13.80
   1   6 -14  712.77   13.26
   1   6 -13  312.89    9.59
   1   6 -13  325.48    9.52
   1  -6  12  376.59   11.51
   1   6 -12  379.53   10.57
  -1  -6 -11  345.51    8.93
   1  -6  11  338.49   10.82
   1   6 -10   92.45    6.65
   1  -6  10   90.37    8.83
  -1  -6 -10   97.58    6.06
   1  -6  10   95.99    7.22
   1   6 -10   97.39    8.25
   1  -6  10   95.02    9.11
   1   6  -9    7.71    5.22
  -1  -6  -9    9.33    4.15
   1   6  -9    9.17    4.65
   1  -6   9    9.76    5.37
   1  -6   9   11.12    5.97
   1  -6   9   13.16    5.90
   1  -6   8 1768.89   22.40
   1   6  -8 1766.05   21.52
   1   6  -8 1816.83   28.37
   1  -6   8 1806.51   30.07
   1  -6   8 1903.52   30.92
  -1   6   8 1863.60   25.37
  -1   6   7  139.59    7.07
   1  -6   7  129.92    8.73
   1   6  -7  134.96    8.09
   1  -6   7  136.52    8.63
  -1   6   6  358.38    9.99
   1  -6   6  350.57   12.09
   1   6  -6  358.02   11.49
   1  -6   6  344.30   12.08
   1  -6   5 1934.74   27.82
   1  -6   5 1915.61   27.65
  -1   6   5 1936.51   23.85
   1  -6   4 2511.82   31.32
  -1  -6  -4 2461.17   22.60
   1  -6   4 2441.78   31.13
   1  -6   3 1439.21   21.83
   1  -6   3 1443.17   21.76
  -1  -6  -3 1461.20   16.41
   1  -6   2 1822.42   25.26
   1  -6   2 1790.62   24.84
  -1  -6  -1 1382.35   17.44
  -1  -6  -1 1409.13   17.72
   1  -6   0   59.87    5.37
  -1  -6   0   61.61    4.67
  -1  -6   0   62.56    4.62
  -1  -6   1 1391.22   19.25
  -1  -6   1 1393.70   19.42
  -1  -6   2 1852.34   23.95
  -1  -6   2 1856.38   24.08
   1  -6  -3 1469.82   20.13
   1  -6  -4 2448.07   27.72
   1   6   4 2602.25   23.55
   1  -6  -5 1926.81   23.91
  -1  -6   5 1888.88   26.95
  -1  -6   6  321.41   11.83
   1  -6  -6  327.74    9.41
   1  -6  -7  135.93    6.89
  -1  -6   7  136.49    8.75
  -1  -6   8 1804.04   22.59
  -1   6  -8 1797.53   21.44
   1  -6  -8 1804.37   24.01
  -1  -6   8 1845.92   30.33
  -1  -6   9   10.47    5.80
  -1   6  -9    9.27    4.61
  -1  -6   9    9.35    5.37
   1  -6  -9   10.13    4.58
  -1  -6  10   97.81    9.12
  -1  -6  10  101.28    7.36
  -1   6 -10   96.85    6.23
  -1   6 -10  105.98    6.51
  -1  -6  11  336.75   10.87
  -1   6 -11  349.19    9.95
  -1   6 -11  322.53    9.29
  -1  -6  12  376.20   11.44
  -1   6 -12  360.01    9.80
  -1   6 -12  390.04   10.35
  -1  -6  13  332.66   11.14
  -1   6 -13  317.94    9.32
  -1   6 -13  333.28    9.60
  -1  -6  14  746.34   15.32
  -1   6 -14  721.05   13.19
  -1   6 -15   41.32    5.67
  -1  -6  15   46.91    6.68
  -1  -6  16  295.94    9.51
  -1   6 -16  298.36    8.35
  -1   6 -16  290.84    8.43
  -1   6 -17  151.57    5.82
  -1  -6  17  169.32    7.18
  -1   6 -17  171.94    6.56
  -1   6 -18  128.39    4.64
  -1   6 -18  146.26    5.34
  -1   6 -19   52.90    3.60
   1   7 -18    4.31    2.86
   1   7 -17  285.00    7.11
   1   7 -17  248.95    5.95
   1   7 -16  169.57    5.81
   1   7 -16  186.43    6.76
   1   7 -15  178.86    7.39
   1   7 -15  160.06    6.30
   1   7 -14   37.39    5.78
   1   7 -14   31.07    4.87
   1   7 -13  282.44    9.33
   1   7 -13  255.32    8.01
  -1  -7 -12  148.06    6.44
   1   7 -12  153.35    7.86
   1   7 -12  141.62    6.81
  -1  -7 -11   39.55    4.79
   1   7 -11   43.77    5.97
   1   7 -11   44.18    5.36
   1   7 -10  859.40   15.80
  -1  -7 -10  929.10   15.06
   1   7  -9  980.93   16.21
  -1  -7  -9  996.53   16.03
  -1  -7  -8  728.16   13.71
   1  -7   8  742.05   19.83
   1   7  -8  722.83   13.55
   1  -7   8  744.93   19.76
   1  -7   7  608.25   17.46
   1  -7   7  601.26   17.29
   1  -7   6 2462.97   35.41
  -1  -7  -6 2447.81   27.19
  -1   7   6 2532.73   30.67
   1  -7   6 2425.44   34.71
   1   7  -5   26.62    4.68
  -1  -7  -5   22.94    4.88
   1  -7   5   27.28    5.57
   1  -7   5   24.14    5.69
  -1   7   5   25.09    4.61
  -1  -7  -4   57.29    5.49
   1  -7   4   61.50    6.59
  -1   7   4   60.32    5.66
   1  -7   4   60.60    6.29
   1  -7   3  632.27   15.50
   1  -7   3  690.98   16.66
  -1  -7  -2  156.23    6.29
   1  -7   2  145.49    7.56
   1  -7   2  144.62    7.50
  -1  -7  -1  467.29   10.93
  -1  -7   0 1977.04   24.58
  -1  -7   0 1994.60   24.91
   1  -7  -1  443.94   11.98
  -1  -7   1  449.09   11.47
  -1  -7   1  449.21   11.42
   1  -7  -2  141.05    7.07
  -1  -7   2  154.42    7.71
  -1  -7   2  149.92    7.50
  -1  -7   3  687.65   15.73
  -1  -7   3  673.93   15.61
   1  -7  -4   55.67    5.60
  -1  -7   4   53.71    6.17
   1  -7  -4   52.31    5.17
  -1  -7   4   56.11    6.01
   1  -7  -5   23.47    4.82
  -1  -7   5   29.84    5.65
  -1   7  -5   23.64    4.70
   1  -7  -5   23.83    4.35
  -1  -7   5   27.49    5.40
   1  -7  -6 2355.42   26.59
  -1   7  -6 2371.30   25.58
   1  -7  -6 2436.74   29.63
  -1   7  -7  564.93   11.75
   1  -7  -7  565.41   12.22
  -1  -7   8  708.23   19.07
  -1  -7   8  733.54   14.51
  -1   7  -8  706.44   13.36
  -1   7  -9 1003.90   16.20
  -1  -7   9  985.18   17.25
  -1  -7  10  920.50   16.82
  -1   7 -10  916.45   15.64
  -1  -7  11   43.41    6.83
  -1   7 -11   47.36    5.89
  -1  -7  12  150.46    8.68
  -1   7 -12  142.63    6.71
  -1   7 -12  154.90    7.56
  -1   7 -13  288.94    9.31
  -1  -7  13  295.56   10.24
  -1   7 -13  269.69    8.13
  -1  -7  14   31.73    6.49
  -1   7 -14   29.20    5.04
  -1   7 -14   32.95    5.38
  -1   7 -15  166.32    6.36
  -1   7 -15  176.02    7.09
  -1  -7  15  173.14    8.06
  -1  -7  16  206.71    7.79
  -1   7 -16  169.32    5.82
  -1   7 -17  259.98    5.99
  -1   7 -17  271.54    6.54
  -1   7 -18    3.38    2.54
   1   8 -18  174.48    4.22
   1   8 -17    3.20    2.83
   1   8 -16  278.85    6.94
   1   8 -15   47.49    4.80
   1   8 -14  173.19    7.03
   1   8 -13  448.87   10.47
   1   8 -12  183.47    7.86
   1   8 -11  290.38    9.32
  -1  -8 -11  274.55    8.45
   1   8 -10  177.08    8.02
  -1  -8 -10  159.50    6.99
  -1  -8  -9  225.74    8.48
   1   8  -9  220.62    8.47
   1   8  -8  227.62    8.40
  -1  -8  -7 1210.72   18.64
   1   8  -6  549.65   11.57
  -1  -8  -6  543.70   12.82
  -1  -8  -5   78.40    6.76
   1  -8   5   82.44    8.02
   1  -8   5   77.08    7.61
   1   8  -5   83.01    5.75
   1  -8   4  255.56   10.93
   1  -8   4  276.68   11.73
   1   8  -4  287.25    8.39
  -1  -8  -4  275.48    9.41
  -1   8   4  276.45   10.63
   1  -8   4  264.73    8.54
  -1  -8  -3  689.55   14.03
   1  -8   3  697.68   13.53
   1   8  -3  754.86   12.51
  -1   8   3  747.08   16.91
  -1   8   2  912.69   13.61
   1  -8   2  868.09   15.56
  -1  -8  -2  873.32   15.76
  -1  -8  -1  744.48   15.04
   1  -8   1  739.10   14.30
  -1   8   1  769.55   12.55
  -1  -8   0  182.98    8.65
  -1   8   0  191.11    6.96
   1  -8   0  182.92    9.11
  -1  -8   0  192.17    8.52
  -1  -8   1  711.56   15.24
   1  -8  -1  741.20   14.26
  -1  -8   1  751.68   16.07
   1  -8  -1  763.88   17.04
  -1   8  -1  789.95   13.02
   1  -8  -2  872.81   15.84
  -1  -8   2  855.17   15.86
   1  -8  -2  885.89   18.28
  -1  -8   2  889.43   18.30
  -1  -8   2  879.04   18.33
   1  -8  -3  707.16   14.12
   1  -8  -3  712.57   16.23
  -1  -8   3  711.51   17.08
  -1  -8   3  680.30   14.02
  -1  -8   3  696.24   16.72
   1  -8  -4  247.38    9.34
   1  -8  -4  258.88    9.92
  -1   8  -4  278.49    8.44
  -1  -8   4  270.87   11.51
  -1  -8   4  262.48   11.24
  -1  -8   4  258.96    9.34
  -1   8  -5   79.84    6.01
  -1  -8   5   76.73    6.29
   1  -8  -5   66.97    6.51
  -1  -8   5   81.14    7.60
  -1  -8   5   74.71    7.68
  -1  -8   6  526.50   16.85
  -1  -8   6  539.14   11.91
   1  -8  -6  527.96   12.34
  -1  -8   6  577.60   12.52
  -1  -8   6  546.01   17.04
   1  -8  -7 1202.88   18.80
  -1   8  -7 1088.99   18.06
   1  -8  -8  233.86    9.12
  -1  -8   8  233.16    9.12
  -1   8  -8  219.28    8.42
  -1   8  -9  229.48    8.71
  -1  -8   9  228.54    9.33
  -1   8 -10  160.81    7.79
  -1  -8  10  168.46    8.58
  -1  -8  11  293.24   10.15
  -1   8 -11  290.46    9.33
  -1  -8  12  190.49    8.69
  -1   8 -12  188.09    7.94
  -1  -8  13  472.60   11.72
  -1   8 -13  456.91   10.56
  -1   8 -14  172.59    6.93
  -1   8 -15   47.78    4.68
  -1   8 -16  281.37    6.74
   1   9 -16   47.01    3.16
   1   9 -15  398.86    7.62
   1   9 -14  351.72    8.03
   1   9 -13  271.00    7.73
   1   9 -12  155.37    6.87
   1   9 -11  375.47    9.56
  -1  -9 -11  369.22    9.24
  -1  -9 -10   80.65    5.78
   1   9 -10   80.08    6.08
   1   9  -9  631.91   12.49
  -1  -9  -7    8.30    5.39
   1   9  -7   10.10    4.88
  -1  -9  -6 1502.31   21.54
   1   9  -6 1531.75   19.75
  -1  -9  -5  170.99    8.31
   1   9  -5  181.16    7.37
   1   9  -4  754.97   12.99
   1  -9   4  732.17   13.49
  -1  -9  -4  729.12   15.33
  -1  -9  -3   22.02    6.27
   1  -9   3   20.10    4.88
   1   9  -3   18.98    4.50
   1  -9   2  269.95    9.14
   1   9  -2  300.08    8.16
   1  -9   1  204.31    8.54
  -1  -9  -1  196.55    9.07
  -1   9   1  224.37    7.51
  -1  -9   0    4.28    5.27
  -1   9   0    6.50    4.21
   1  -9  -1  196.61    8.62
  -1   9  -1  215.21    7.54
  -1  -9   2  287.98   10.24
   1  -9  -2  292.77    9.90
  -1   9  -2  312.60    8.98
  -1  -9   3   19.03    5.45
   1  -9  -3   17.28    5.37
   1  -9  -4  714.09   14.77
  -1  -9   4  717.18   14.31
   1  -9  -5  166.29    8.04
  -1  -9   5  171.88    7.77
  -1   9  -5  173.23    7.64
  -1  -9   6 1523.09   20.19
   1  -9  -6 1486.36   21.47
  -1   9  -6 1504.50   20.17
   1  -9  -7    9.61    5.63
  -1   9  -7    9.28    5.13
  -1   9  -8   24.49    5.38
   1  -9  -8   22.27    5.76
  -1   9  -9  641.46   12.83
  -1   9 -10   81.88    6.27
  -1   9 -11  395.46    9.93
  -1   9 -12  161.61    6.93
  -1   9 -13  272.28    7.82
  -1   9 -14  350.19    7.90
  -1   9 -15  395.62    7.46
  -1   9 -16   48.64    3.26
   1  10 -15   19.96    2.51
   1  10 -14  171.54    4.78
   1  10 -13   30.80    3.52
   1  10 -12  338.43    7.58
   1  10 -11   24.37    4.14
  -1 -10 -10  213.32    7.23
  -1 -10  -8  522.79   11.44
   1  10  -8  512.44   10.59
  -1 -10  -7   18.45    5.06
   1  10  -7   20.11    4.62
  -1 -10  -6  272.20    9.42
   1  10  -6  262.91    7.91
  -1 -10  -5  270.45    9.88
   1  10  -5  276.51    8.04
   1 -10   4  103.83    6.17
   1  10  -4  104.10    5.70
  -1 -10  -4  102.90    7.52
  -1 -10  -3  847.71   16.03
   1  10  -3  855.97   13.21
   1 -10   3  852.07   14.94
   1 -10   2   69.82    6.05
  -1 -10  -2   73.38    7.08
  -1 -10  -1  143.74    8.09
   1 -10   1  134.44    7.43
  -1 -10   0  242.13    9.62
  -1  10   0  240.42    7.64
  -1  10  -1  138.04    6.46
  -1 -10   2   67.01    6.65
   1 -10  -2   66.10    6.63
  -1  10  -2   69.64    5.52
  -1 -10   3  829.00   15.30
   1 -10  -3  819.04   15.96
  -1  10  -3  844.04   13.89
  -1 -10   4   97.53    6.47
   1 -10  -4  105.23    7.44
   1 -10  -5  300.30   10.28
  -1 -10   5  283.29    8.78
  -1 -10   6  253.16    7.93
   1 -10  -6  265.87    9.67
  -1  10  -6  260.35    8.55
  -1  10  -7   19.13    5.00
  -1  10  -8  504.96   10.92
  -1  10  -9  184.21    7.25
  -1  10 -10  211.09    7.29
  -1  10 -11   26.76    4.46
  -1  10 -12  353.64    7.96
  -1  10 -13   32.80    3.71
  -1  10 -14  172.74    4.77
  -1  10 -15   23.16    2.79
   1  11 -10  125.45    4.68
   1  11  -9  329.07    7.09
   1  11  -8   64.40    4.29
  -1 -11  -8   78.91    5.36
  -1 -11  -7  246.48    7.99
   1  11  -7  224.46    6.44
  -1 -11  -6  252.26    8.36
   1  11  -6  231.96    6.60
  -1 -11  -5  105.24    6.46
   1  11  -5   93.09    4.77
  -1 -11  -4   16.37    5.16
   1  11  -4   13.95    3.50
  -1 -11  -3  280.11    9.62
  -1 -11  -2   33.93    5.89
  -1 -11  -1  129.81    7.56
   1 -11   1  128.25    6.90
  -1 -11   0 1934.74   23.63
   1 -11   0 1966.77   23.82
  -1 -11   2   33.99    5.28
  -1  11  -2   30.46    4.42
   1 -11  -2   33.43    5.78
  -1 -11   3  276.45    8.56
   1 -11  -3  283.29    9.31
  -1  11  -3  267.20    7.72
  -1 -11   4   15.04    4.28
  -1  11  -4   13.82    4.24
  -1 -11   5   94.15    5.21
  -1  11  -7  232.77    7.11
  -1  11  -8   69.46    4.85
  -1  11  -9  362.66    7.84
  -1  11 -10  129.46    5.07
  -1  11 -11   59.04    3.79
  -1  11 -12    1.79    2.52
  -1  11 -13   18.51    2.81
  -1 -12  -6  165.30    6.11
  -1 -12  -5  140.95    5.84
  -1 -12  -3  297.38    8.16
  -1 -12  -2   98.09    5.76
  -1 -12  -1  111.14    5.67
  -1 -12   1   99.73    5.44
  -1 -12   2   91.22    5.05
  -1 -12   3  282.57    6.98
  -1 -12   4  145.66    4.91
  -1  12  -6  151.41    4.91
  -1  12  -7  198.50    5.17
   2   0   0  340.44    6.29
  -2   0   0  351.52    6.31
  -2   0  -1    8.55    2.49
   2   0   1    8.93    2.95
  -2   0   1   11.11    2.90
   2   0  -1   11.60    3.22
   2   0  -2 5556.68   41.26
  -2   0   2 5576.21   41.73
   2   0   2 5495.81   38.58
  -2   0   3   -2.02    2.66
   2   0  -3 6696.24   28.06
  -2   0   4   -0.62    2.93
   2   0  -4   -1.60    3.29
   2   0   5   58.28    3.08
  -2   0   5   -0.67    3.17
   2   0  -5   -0.95    3.03
   2   0   5   61.73    3.35
  -2   0   6  345.14    9.25
   2   0   6  357.48    6.65
   2   0   6  363.78    6.58
   2   0  -6  336.12    8.95
  -2   0   7  142.19    7.39
   2   0   7  152.17    4.81
   2   0  -7  144.26    6.75
   2   0   7  155.43    5.01
   2   0  -8    5.03    4.04
  -2   0   8    2.89    4.66
   2   0   8    3.53    2.71
   2   0   8    3.23    3.16
   2   0   9 7706.34   57.77
   2   0   9 7816.81   58.15
   2   0  -9 7810.95   65.49
  -2   0   9 7846.97   67.31
   2   0  10   14.84    3.49
   2   0 -10    7.19    4.40
  -2   0  10    7.35    5.15
   2   0  10   11.62    3.76
  -2   0  11 1174.78   22.58
   2   0 -11 1222.18   21.48
  -2   0 -12 2259.03   24.43
  -2   0  13  560.65   12.35
   2   0 -13  509.11   15.02
  -2   0 -13  526.64   11.85
  -2   0  13  527.32   16.45
   2   0 -14   47.84    6.81
  -2   0  14   44.60    7.26
   2   0 -14   53.65    5.53
  -2   0  14   54.97    6.48
  -2   0 -14   50.69    6.23
  -2   0  15  349.67   10.41
   2   0 -15  365.02    9.66
  -2   0 -15  363.08   10.43
   2   0 -16   20.53    4.63
  -2   0  16   24.46    5.51
  -2   0 -16   26.42    6.02
   2   0 -17  728.90   12.70
  -2   0  17  725.88   13.65
  -2   0  18  461.58   10.40
   2   0 -18  457.42    9.55
  -2   0  19  298.72    7.68
   2   0 -19  291.70    6.99
   2   0 -21   16.75    3.19
  -2  -1 -21   29.27    3.21
   2   1 -21   29.04    3.43
  -2  -1 -20   27.58    4.10
   2   1 -20   20.98    3.11
   2   1 -20   27.37    4.24
   2   1 -19  199.09    7.26
  -2  -1 -19  193.73    6.63
   2   1 -18 1017.38   14.48
   2   1 -18 1079.81   15.72
   2   1 -17  313.25    8.96
  -2   1  17  304.97    9.01
   2   1 -16  175.02    7.59
  -2   1  16  173.85    7.73
  -2   1  15  402.99   10.98
  -2   1  14  178.35    8.04
  -2   1  14  146.99   10.20
  -2   1  13  776.73   19.77
  -2   1  13  789.55   14.34
   2   1 -12 1375.60   24.02
  -2   1  12 1378.18   25.67
  -2   1  12 1366.10   18.66
   2  -1  11  497.26   12.20
   2  -1  11  480.20   11.69
   2  -1  10  870.54   14.84
   2   1 -10  903.69   17.74
   2  -1  10  890.42   15.21
  -2   1   9  941.64   17.83
   2   1  -9  929.96   16.91
   2  -1   9  922.60   14.92
   2  -1   9  918.34   14.89
   2  -1   8 2678.79   26.81
   2   1  -8 2647.49   30.03
  -2   1   8 2648.37   30.01
   2  -1   8 2719.60   27.11
   2  -1   7  117.23    5.42
   2   1  -7  104.31    6.17
  -2   1   7  106.51    6.69
   2  -1   7  116.55    5.49
   2   1  -6   26.25    4.26
  -2   1   6   28.88    5.02
   2  -1   6   30.78    4.32
  -2  -1  -6   18.08    0.76
   2  -1   6   27.93    3.79
  -2   1   5 1776.27   20.59
   2   1  -5 1817.80   21.01
  -2   1   4    0.62    2.99
   2   1  -4  696.15   10.77
   2   1  -3 9815.64   36.29
   2  -1   3 9873.46   30.94
  -2  -1  -3 9833.75   19.36
   2  -1   3 9869.73   31.02
  -2  -1  -3 9766.97   18.83
  -2  -1  -2   70.44    2.35
   2   1  -2   61.83    4.14
  -2  -1  -2   72.05    2.40
  -2  -1  -2   67.37    2.53
   2  -1   1  483.86    7.35
   2   1  -1  455.84    7.37
   2  -1   0  163.33    5.04
   2   1   0  165.17    4.56
  -2  -1   0  155.50    4.62
   2  -1  -1  486.18    8.16
  -2  -1   1  477.51    8.02
   2   1   2   56.84    2.48
  -2  -1   2   53.21    4.08
   2  -1  -2   50.10    3.79
  -2  -1   3 9860.21   36.44
   2   1   3 9785.81   18.72
   2   1   3 9814.22   18.41
   2  -1  -4   -0.19    2.73
  -2  -1   4  683.22   10.99
  -2  -1   5 1742.99   21.55
   2  -1  -5 1687.00   19.64
   2   1   6   19.60    0.96
  -2  -1   6   30.21    4.54
   2  -1  -6   28.95    4.31
   2   1   6   23.72    0.94
   2   1   7   80.60    1.99
  -2  -1   7  106.93    6.60
   2  -1  -7  104.35    5.83
   2   1   7   81.71    1.98
   2  -1  -8 2760.59   28.13
  -2  -1   8 2725.56   30.93
   2  -1  -9  958.72   17.07
  -2  -1   9  965.40   18.69
   2  -1 -10  948.46   18.01
  -2  -1  10  943.62   19.40
  -2  -1  11  518.44   15.15
   2  -1 -12 1347.58   23.27
  -2   1 -12 1328.23   18.09
   2  -1 -12 1400.99   18.00
  -2  -1  12 1347.43   25.91
   2  -1 -13  765.65   18.20
  -2   1 -13  790.70   14.24
   2  -1 -14  169.75    7.12
  -2   1 -14  158.18    7.99
   2  -1 -15  425.54   10.30
  -2  -1  15  414.94   11.44
  -2   1 -15  419.61   11.27
  -2   1 -16  180.28    8.40
  -2  -1  16  163.64    8.27
   2  -1 -16  171.24    6.85
   2  -1 -17  326.57    8.61
  -2   1 -17  343.79   10.34
   2  -1 -18 1050.33   14.78
  -2  -1  18 1043.34   15.79
  -2   1 -19  197.38    7.37
   2  -1 -19  182.47    6.45
  -2  -1  20   20.73    3.45
   2  -1 -20   25.01    3.86
  -2   1 -20   27.50    4.35
   2  -1 -21   27.42    2.79
  -2   1 -21   32.93    3.67
   2   2 -21    5.52    3.03
   2   2 -20   97.18    5.12
  -2  -2 -20   92.41    4.21
  -2  -2 -19    1.13    3.86
   2   2 -19    0.65    3.51
   2   2 -19    2.58    4.70
   2   2 -18   56.12    5.05
  -2  -2 -18   68.05    5.17
   2   2 -18   69.38    6.28
  -2   2  17   50.09    5.19
  -2  -2 -17   58.02    5.49
  -2   2  16    3.44    4.66
  -2  -2 -16    5.16    4.87
  -2  -2 -15   66.21    6.21
  -2   2  15   54.04    5.82
  -2  -2 -14  186.26    7.79
   2   2 -14  190.04    7.93
  -2   2  14  178.13    7.81
   2   2 -13  231.45   11.80
  -2   2  13  192.95   10.81
  -2   2  13  199.53    8.12
   2   2 -13  212.90    8.11
  -2  -2 -13  216.12    8.05
   2  -2  12 1181.75   21.86
  -2  -2 -12 1225.36   16.86
  -2   2  12 1237.71   23.98
   2   2 -12 1277.79   18.07
   2  -2  12 1235.36   22.34
  -2   2  12 1238.23   17.51
  -2   2  11  174.85    9.48
   2  -2  11  168.97    8.43
   2  -2  11  161.43    8.02
   2   2 -11  182.53    9.26
   2  -2  10 1369.47   20.95
   2  -2  10 1325.16   20.49
   2   2  -9 1097.34   19.08
   2  -2   9 1122.61   18.15
  -2   2   8  240.02    9.10
   2  -2   8  240.41    8.19
   2   2  -8  246.67    8.84
   2  -2   8  241.63    8.23
  -2   2   7  774.38   14.78
   2  -2   7  745.87   13.50
   2  -2   7  767.08   13.59
  -2   2   6 3722.78   35.25
   2   2  -6 3558.30   34.82
   2   2  -5  293.14    8.32
   2  -2   5  305.59    8.07
   2  -2   5  293.34    8.30
  -2   2   5  321.84    8.84
   2  -2   4 5076.24   40.25
   2  -2   4 5040.93   40.31
  -2   2   4 4975.64   41.09
   2  -2   3 5053.33   25.81
   2  -2   3 5132.68   25.99
   2  -2   2 1847.51   15.51
   2   2  -2 1843.93   15.77
   2  -2   2 1861.87   15.78
   2  -2   1  277.84    7.00
  -2  -2  -1  271.42    4.75
  -2  -2  -1  274.24    4.52
   2  -2   0   23.44    3.71
  -2  -2   1  249.48    6.08
   2   2   1  259.45    4.32
   2   2   1  269.61    4.37
   2   2   2 1649.51    7.17
  -2  -2   2 1846.73   15.96
  -2  -2   3 4966.93   27.53
   2  -2  -3    0.29    2.73
  -2  -2   4 5126.20   43.05
   2  -2  -4 4943.44   41.13
   2  -2  -5  310.26    8.25
  -2  -2   5  315.34    8.98
  -2  -2   6 3675.60   36.26
   2  -2  -6 3607.28   34.32
  -2  -2   7  734.90   14.84
   2  -2  -7  738.01   13.72
  -2  -2   8  227.20    9.38
   2  -2  -8  241.10    8.58
   2  -2  -9 1107.70   18.48
  -2  -2   9 1072.44   19.80
  -2  -2  10 1450.10   25.02
   2  -2 -11  164.91    8.51
  -2  -2  11  159.55    9.59
  -2  -2  12 1276.59   26.09
  -2  -2  12 1272.20   18.99
   2  -2 -12 1232.28   22.15
   2  -2 -12 1314.94   17.14
   2  -2 -13  189.25    9.79
  -2   2 -13  201.07    8.29
  -2  -2  13  209.93    8.95
   2  -2 -13  214.05    7.64
  -2  -2  13  204.02   11.49
  -2  -2  14  177.42    8.66
  -2   2 -14  167.13    8.27
   2  -2 -14  177.08    7.11
   2  -2 -15   53.45    5.29
  -2   2 -15   57.21    6.77
   2  -2 -16    6.24    4.05
  -2   2 -16    8.25    6.17
   2  -2 -17   54.41    4.70
   2  -2 -17   58.88    5.32
  -2   2 -17   68.64    6.91
  -2   2 -18   69.49    6.74
  -2  -2  18   62.57    6.01
   2  -2 -18   61.37    4.99
  -2   2 -19    2.63    4.77
  -2  -2  19    2.15    4.11
   2  -2 -19    1.90    3.51
  -2  -2  20   78.45    4.33
   2  -2 -20   86.19    3.79
  -2   2 -21    7.04    3.28
   2   3 -21    4.09    2.72
   2   3 -20   35.70    3.29
   2   3 -20   44.53    4.19
   2   3 -19   80.38    5.58
   2   3 -19   61.45    4.50
   2   3 -18  953.48   14.51
  -2  -3 -18  905.74   12.28
  -2  -3 -17   27.55    4.82
  -2  -3 -16  390.74    9.38
   2   3 -16  421.62   10.62
   2   3 -15  124.60    7.29
  -2   3  15  120.80    6.48
  -2  -3 -15  120.51    6.42
  -2   3  14   23.78    5.04
   2   3 -14   25.07    5.41
  -2  -3 -14   26.92    5.11
  -2  -3 -13  406.96    9.91
   2  -3  13  390.44   13.88
  -2   3  13  389.77   14.54
  -2   3  13  403.95   10.26
   2  -3  13  379.54   13.64
  -2   3  12  826.98   19.76
  -2  -3 -12  810.67   13.46
   2   3 -12  839.64   14.45
   2  -3  12  844.79   14.46
  -2   3  12  816.32   14.05
   2  -3  12  807.00   18.85
   2  -3  12  810.82   19.02
   2   3 -12  839.04   20.10
   2  -3  11  321.09   11.94
   2   3 -11  317.80    9.07
   2   3 -11  339.26   12.30
  -2   3  11  333.36   12.51
   2  -3  11  337.23   12.29
  -2   3  10  340.67   11.25
   2  -3  10  363.60   11.91
   2  -3  10  364.61   11.92
   2   3 -10  381.21   12.79
   2  -3   9 2047.54   27.86
   2  -3   9 2017.38   27.65
   2   3  -8  808.13   16.09
   2   3  -7  179.78    7.91
  -2   3   7  189.04    8.06
   2  -3   6  436.62   10.76
   2  -3   6  437.53   11.05
   2   3  -6  425.09   10.83
  -2   3   6  437.78   10.67
   2  -3   5  110.88    6.19
  -2   3   5  106.40    5.81
   2   3  -5  104.31    5.95
   2  -3   5  112.21    6.09
   2  -3   4  632.82   11.79
   2   3  -4  617.37   11.57
   2  -3   4  618.11   11.73
  -2   3   4  640.56   11.81
   2  -3   3 3076.53   29.24
   2  -3   3 3031.07   28.78
  -2  -3  -2 1878.24   13.91
   2  -3   2 1998.79   20.74
   2  -3   2 2024.06   20.68
  -2  -3  -2 1898.64   14.00
  -2  -3  -2 1899.33   14.09
   2  -3   1  916.80   13.59
  -2  -3  -1  936.91    9.98
  -2  -3   0 3833.49   20.62
   2   3   0 3694.38   18.15
   2  -3  -1   -1.38    3.13
   2   3   1  918.90    7.77
   2  -3  -2 2059.61   21.16
  -2  -3   2 2111.92   21.27
   2  -3  -3 2915.37   28.00
  -2  -3   3 2948.72   29.18
  -2  -3   4  620.22   12.18
   2  -3  -4  578.36   11.09
  -2  -3   5   97.53    6.22
   2  -3  -5  103.12    5.66
   2  -3  -6  410.45   10.13
  -2  -3   6  398.84   11.15
   2  -3  -7  172.43    7.38
  -2  -3   7  166.65    8.14
  -2  -3   8  795.75   17.66
  -2  -3   9 2170.63   31.18
   2  -3 -10  358.69   11.08
  -2  -3  10  398.74   13.96
   2  -3 -11  335.43   11.49
  -2  -3  11  325.92   13.14
  -2  -3  11  328.52    9.83
  -2   3 -11  328.59    9.32
  -2   3 -12  879.84   13.64
  -2  -3  12  841.03   15.58
   2  -3 -12  845.39   13.76
  -2   3 -12  794.84   14.29
   2  -3 -12  797.79   18.19
  -2   3 -13  455.25    9.88
   2  -3 -13  391.73   13.14
  -2  -3  13  434.18   11.96
  -2  -3  13  410.62   16.11
   2  -3 -13  417.25    9.77
  -2   3 -13  429.50   11.15
  -2  -3  14   30.30    6.32
  -2   3 -14   31.39    4.54
   2  -3 -14   25.15    4.63
  -2   3 -14   28.66    6.43
   2  -3 -15  123.04    5.95
  -2  -3  15  129.74    8.10
  -2   3 -15  125.50    7.86
   2  -3 -16  382.89    8.74
  -2  -3  16  413.50   11.53
   2  -3 -16  392.36    8.97
  -2   3 -16  423.51   11.23
   2  -3 -17   23.62    4.34
  -2   3 -17   26.66    6.23
  -2   3 -18 1007.28   15.44
  -2   3 -19   70.61    5.47
  -2  -3  19   63.95    5.11
  -2  -3  20   36.43    3.69
  -2   3 -20   46.55    4.38
  -2   3 -21    4.31    2.93
   2   4 -21    6.88    2.44
   2   4 -20    3.47    2.69
   2   4 -20    4.44    3.20
   2   4 -19  378.14    8.16
   2   4 -18  209.74    6.98
   2   4 -18  236.65    7.72
   2   4 -17  345.05    9.20
   2   4 -17  343.93    9.54
   2   4 -16   20.11    5.22
   2   4 -15  357.66   10.22
   2   4 -14  338.60   10.12
   2   4 -13  431.15   11.15
  -2   4  13  404.62   10.05
   2   4 -12  416.07   10.70
  -2   4  12  394.93   14.15
   2  -4  12  392.17   14.34
   2  -4  12  398.01   14.37
  -2   4  12  404.94   10.05
   2   4 -12  422.48   14.87
  -2   4  11  833.28   19.05
  -2   4  11  829.84   13.78
   2   4 -11  860.84   14.70
   2  -4  11  838.10   19.67
   2  -4  11  828.00   19.57
   2   4 -11  869.73   20.48
  -2   4  10   40.44    5.88
   2   4 -10   49.37    5.27
   2  -4  10   44.21    6.27
   2  -4  10   45.89    6.45
   2   4 -10   44.85    6.34
  -2   4   9 3064.43   36.12
   2   4  -9 3138.57   37.70
  -2   4   8 2269.09   28.78
   2   4  -8 2331.11   30.62
   2   4  -7  155.67    7.61
   2  -4   7  158.12    8.10
   2  -4   7  156.26    8.00
   2  -4   6 1607.64   22.73
   2  -4   6 1622.54   23.02
   2   4  -5  487.81   11.31
   2  -4   5  487.96   12.14
   2  -4   5  506.71   12.27
  -2   4   5  518.50   11.54
   2   4  -4  224.91    7.91
   2  -4   4  218.97    8.02
  -2   4   4  213.46    7.69
   2  -4   4  216.84    8.02
   2  -4   3 1552.70   20.33
  -2   4   3 1568.35   20.19
   2  -4   3 1549.27   20.33
   2  -4   2  330.63    8.54
  -2  -4  -2  344.74    5.01
   2  -4   2  329.41    8.56
  -2  -4  -2  335.97    4.86
  -2  -4  -1 2478.12   21.42
   2  -4   1 2494.73   26.85
   2   4   0  166.12    5.21
   2  -4   0  154.21    6.35
  -2  -4   0  165.08    5.23
   2  -4  -1 2364.18   25.86
  -2  -4   1 2567.12   24.49
   2  -4  -2  356.48    8.93
   2  -4  -3 1528.46   19.77
   2  -4  -4  208.07    7.32
  -2  -4   4  219.90    8.50
   2  -4  -5  505.44   11.07
  -2  -4   5  558.87   13.64
  -2  -4   6 1618.03   24.13
   2  -4  -6 1658.72   21.89
  -2  -4   7  160.20    8.89
  -2  -4   8 2236.66   31.86
   2  -4  -8 2188.93   27.32
  -2  -4   9 2982.22   38.47
   2  -4  -9 2970.85   34.21
  -2  -4  10   50.11    5.97
  -2  -4  10   49.85    6.85
  -2   4 -10   43.60    5.67
   2  -4 -10   46.06    5.52
  -2  -4  11  839.07   15.54
  -2   4 -11  876.91   13.88
  -2  -4  11  844.87   21.40
   2  -4 -12  388.90   13.11
  -2  -4  12  404.32   15.48
  -2   4 -12  434.36   10.03
  -2  -4  12  418.02   11.73
  -2  -4  13  442.30   12.12
  -2   4 -13  439.70   10.24
  -2  -4  14  345.40   10.99
  -2   4 -14  334.29   10.33
  -2   4 -14  337.87    9.07
   2  -4 -14  318.73    8.48
  -2  -4  15  363.78   11.21
  -2   4 -15  352.00    8.86
  -2   4 -15  354.16   10.53
  -2  -4  16   16.80    6.34
  -2   4 -16   17.22    3.98
  -2   4 -16   19.46    6.09
  -2  -4  17  353.63   10.17
  -2   4 -17  377.18   10.21
  -2   4 -18  243.83    7.93
  -2   4 -19  396.91    8.45
  -2  -4  20    2.95    3.01
  -2   4 -20    3.85    3.45
  -2   4 -21    7.66    2.47
   2   5 -20   59.29    2.89
   2   5 -20   74.51    3.36
   2   5 -19  159.37    5.22
   2   5 -19  180.77    5.51
   2   5 -18  176.31    6.33
   2   5 -18  172.16    6.28
   2   5 -17  135.21    6.30
   2   5 -17  141.43    6.59
   2   5 -16   72.90    6.13
   2   5 -16   70.86    6.24
   2   5 -15  647.88   12.97
   2   5 -14  620.65   12.97
   2   5 -13  199.93    8.41
   2   5 -12  891.11   16.42
  -2   5  11   81.35    7.25
  -2   5  11   94.39    6.04
   2  -5  11  105.05    8.72
   2   5 -11   97.82    8.40
   2  -5  11  105.25    8.78
  -2   5  10   30.98    5.67
   2   5 -10   29.31    5.31
  -2   5  10   34.45    4.84
   2   5 -10   28.70    6.11
   2  -5  10   29.92    6.18
   2  -5  10   26.83    6.15
   2   5  -9   45.20    5.47
   2   5  -9   48.52    6.66
  -2   5   9   45.21    6.02
  -2   5   8 1999.74   27.78
   2  -5   8 1932.63   29.32
   2   5  -8 1910.81   28.39
   2  -5   8 1950.41   29.41
   2  -5   7  618.90   15.65
   2   5  -7  613.92   15.01
   2  -5   7  620.14   15.64
  -2   5   7  637.40   14.39
   2  -5   6 1020.73   19.15
   2   5  -6 1061.79   18.73
   2  -5   6 1008.48   18.87
  -2   5   6 1051.06   17.98
   2  -5   5  758.95   16.00
   2  -5   5  747.32   15.73
   2  -5   4  961.77   17.50
  -2   5   4  950.24   16.45
   2  -5   4  944.71   17.21
   2  -5   3 3433.72   36.20
   2  -5   3 3444.75   36.28
  -2  -5  -2   18.88    1.98
   2  -5   2   20.33    3.85
   2   5  -2   25.90    4.02
  -2  -5  -2   18.96    2.05
   2  -5   2   22.02    4.02
   2  -5   1  219.30    8.28
  -2  -5  -1  219.58    5.78
   2   5  -1  234.97    6.90
  -2  -5  -1  219.52    5.84
   2  -5   0   38.51    4.69
  -2  -5   0   43.87    3.66
   2  -5  -1  200.55    7.58
  -2  -5   1  219.72    7.09
  -2  -5   2   23.07    3.96
   2  -5  -2   19.48    4.15
  -2  -5   3 3631.53   36.06
   2  -5  -3 3421.71   35.35
   2  -5  -4  905.56   15.71
  -2  -5   6 1058.66   19.77
  -2  -5   7  578.78   15.46
   2  -5  -7  622.46   14.01
  -2  -5   8 1904.77   29.73
   2  -5  -8 1867.39   26.09
  -2  -5   9   45.24    6.89
  -2  -5   9   49.02    6.07
   2  -5  -9   49.13    5.67
  -2  -5  10   31.88    6.67
  -2  -5  10   34.11    5.97
   2  -5 -10   34.21    5.26
  -2   5 -10   31.88    5.77
  -2  -5  11   85.67    8.89
  -2  -5  11   95.81    7.39
  -2   5 -11  100.45    6.22
  -2   5 -11   91.71    6.77
   2  -5 -11   87.43    7.22
  -2   5 -12  967.62   15.26
  -2   5 -12  926.18   15.53
  -2  -5  12  957.09   17.25
  -2  -5  13  198.37    9.23
  -2   5 -13  199.79    7.73
  -2   5 -13  199.49    8.40
  -2   5 -14  640.48   12.12
  -2  -5  14  636.80   14.45
  -2   5 -14  617.17   12.96
  -2   5 -15  609.67   11.47
  -2  -5  15  645.12   13.93
  -2   5 -16   66.04    4.85
  -2  -5  16   71.81    6.98
  -2   5 -17  119.29    5.05
  -2  -5  17  149.08    7.39
  -2  -5  18  175.58    6.82
  -2   5 -19  161.61    4.79
   2   6 -19   49.63    3.26
   2   6 -19   46.41    3.02
   2   6 -18   20.36    3.60
   2   6 -18   22.96    3.59
   2   6 -17   86.21    5.38
   2   6 -17   78.96    4.89
   2   6 -16   79.55    5.84
   2   6 -16   71.47    5.47
   2   6 -15  167.00    7.30
   2   6 -15  165.56    7.09
   2   6 -14  264.74    9.11
   2   6 -13  536.79   12.28
   2   6 -12  211.01    8.49
   2   6 -11  131.21    7.60
  -2  -6 -10   53.16    5.09
   2   6 -10   51.11    5.83
  -2   6  10   54.27    5.31
  -2   6   9  115.89    8.34
  -2   6   9  120.62    6.09
  -2  -6  -9  121.60    6.52
   2   6  -9  111.38    6.73
   2  -6   9  114.86    8.97
   2   6  -9  118.58    8.76
   2  -6   9  122.29    9.16
  -2  -6  -8  586.18   12.04
  -2   6   8  600.54   15.53
   2  -6   8  566.88   16.65
  -2   6   8  579.51   11.03
   2  -6   8  575.21   16.67
  -2  -6  -7 2213.29   25.05
   2  -6   7 2161.94   32.02
   2   6  -6 1952.76   28.07
   2  -6   6 1974.37   29.65
  -2   6   6 1929.86   26.69
   2  -6   6 1934.39   29.11
   2   6  -5  306.97   10.39
   2  -6   5  312.10   11.26
   2  -6   5  307.83   11.31
  -2   6   5  320.30   10.66
   2  -6   4  713.14   16.32
   2  -6   4  677.15   15.90
   2  -6   3  859.67   16.74
   2  -6   3  900.99   17.19
   2  -6   2 2543.74   31.90
   2  -6   1  301.89   10.41
  -2  -6  -1  293.49    7.36
  -2  -6  -1  285.26    7.13
   2  -6   0  180.88    8.07
  -2  -6   0  179.11    6.63
  -2  -6   0  177.85    6.55
   2  -6  -1  280.01    9.51
  -2  -6   1  289.73    8.64
  -2  -6   1  292.30    8.74
  -2  -6   2 2521.25   28.75
   2  -6  -2 2463.91   29.59
  -2  -6   3  991.15   17.74
  -2  -6   4  731.66   15.83
  -2  -6   5  316.28   11.23
   2  -6  -5  290.01    9.78
   2  -6  -6 1905.77   23.28
   2  -6  -6 1886.69   26.27
  -2   6  -6 1916.61   21.80
   2  -6  -7 2182.23   29.18
  -2   6  -7 2184.08   24.12
  -2  -6   8  546.81   16.67
   2  -6  -8  556.44   14.34
  -2   6  -8  583.08   11.82
  -2  -6   9  127.10    7.70
   2  -6  -9  111.34    7.58
  -2   6  -9  126.13    6.70
  -2  -6   9  113.50    9.18
  -2   6  -9  124.78    6.61
  -2  -6  10   53.40    6.78
  -2   6 -10   51.58    5.85
  -2   6 -10   52.43    5.73
  -2  -6  11  164.12    8.66
  -2   6 -11  166.97    7.68
  -2   6 -12  221.61    8.43
  -2  -6  12  221.51    9.53
  -2   6 -13  535.99   11.59
  -2  -6  13  538.65   13.19
  -2   6 -13  541.53   11.68
  -2  -6  14  275.62   10.03
  -2   6 -14  260.56    8.25
  -2   6 -14  262.65    8.56
  -2  -6  15  171.81    8.61
  -2   6 -15  164.02    7.00
  -2   6 -15  162.16    6.48
  -2  -6  16   81.87    6.63
  -2   6 -16   73.20    4.82
  -2   6 -16   79.40    5.55
  -2  -6  17   88.39    5.93
  -2   6 -17   84.07    5.16
  -2   6 -18   24.63    3.63
  -2  -6  18   28.15    4.18
  -2   6 -19   44.88    3.01
   2   7 -18  243.01    5.42
   2   7 -17   36.85    3.83
   2   7 -17   31.39    3.19
   2   7 -16  144.22    6.05
   2   7 -16  120.67    5.00
   2   7 -15   79.74    5.78
   2   7 -15   73.89    4.89
   2   7 -14   85.41    5.56
   2   7 -14   94.30    6.42
   2   7 -13   13.89    5.25
   2   7 -13   13.24    4.70
   2   7 -12   87.52    6.57
  -2  -7 -11  121.26    6.14
   2   7 -11  117.66    6.97
  -2  -7 -10   49.27    5.14
   2   7 -10   46.79    5.79
  -2  -7  -9  119.51    6.54
  -2   7   9  112.10    5.95
  -2  -7  -8  334.64    9.75
  -2   7   8  334.34    8.75
  -2  -7  -7  683.01   13.55
  -2   7   7  683.56   12.14
   2   7  -7  668.83   12.63
   2  -7   7  680.43   18.70
  -2   7   7  696.80   17.02
   2  -7   7  697.31   19.04
   2  -7   6  519.62   15.83
  -2   7   6  516.27   10.56
   2   7  -6  506.99   10.75
   2  -7   6  496.36   15.57
  -2   7   6  520.65   14.39
   2  -7   5  361.00   12.50
   2   7  -5  405.02    9.44
   2  -7   5  369.93   12.76
  -2  -7  -5  382.41   10.77
  -2   7   5  401.75   12.72
  -2   7   5  405.54    9.40
   2  -7   4  198.51    9.65
   2  -7   4  201.86    9.63
  -2  -7  -4  214.57    8.48
  -2   7   4  214.95    9.62
  -2  -7  -3  987.55   16.88
  -2   7   3 1023.73   19.72
   2  -7   3 1030.50   21.29
   2  -7   2  508.06   14.82
  -2  -7  -2  455.37   11.47
   2  -7   1 2600.62   33.58
  -2  -7  -1 2552.82   28.85
   2  -7   0 2142.96   29.46
  -2  -7   0 2170.99   25.41
  -2  -7   0 2141.78   25.99
   2  -7  -1 2526.98   32.11
  -2  -7   1 2578.17   29.63
  -2   7  -1 2562.67   26.00
  -2  -7   1 2572.30   29.52
  -2  -7   1 2565.40   29.07
  -2  -7   2  486.74   12.64
  -2  -7   2  492.65   12.80
   2  -7  -2  434.49   11.00
  -2   7  -2  451.46    9.97
   2  -7  -3  960.41   16.18
  -2  -7   3  962.32   16.80
  -2  -7   3 1024.32   19.26
  -2   7  -3  985.78   14.83
  -2  -7   3  993.78   19.05
   2  -7  -3  992.63   19.20
   2  -7  -4  193.37    8.21
   2  -7  -4  197.17    8.85
  -2  -7   4  193.41    9.20
  -2   7  -4  207.38    7.39
  -2  -7   4  206.23    9.40
  -2  -7   4  204.39    8.74
   2  -7  -5  377.42   10.47
   2  -7  -5  368.37   11.62
  -2  -7   5  416.42   10.36
  -2  -7   5  395.59   13.18
  -2   7  -5  388.52    9.55
  -2  -7   5  377.53   11.06
   2  -7  -6  504.52   12.08
  -2  -7   6  549.94   12.10
   2  -7  -6  519.71   14.23
  -2  -7   6  498.08   14.97
  -2   7  -6  501.96   11.11
  -2  -7   6  515.98   12.25
  -2  -7   7  691.59   13.66
  -2  -7   7  654.23   18.15
  -2  -7   7  695.75   13.74
   2  -7  -7  679.25   16.60
  -2   7  -7  661.72   12.90
   2  -7  -8  323.90   11.99
  -2   7  -8  345.76    9.71
  -2  -7   9  111.44    7.62
  -2   7  -9  112.50    6.82
  -2   7 -10   52.92    5.86
  -2  -7  10   50.21    6.71
  -2  -7  11  125.67    8.16
  -2   7 -11  128.04    7.19
  -2  -7  12   90.93    7.52
  -2   7 -12   95.36    6.47
  -2   7 -12   88.07    5.75
  -2   7 -13   13.46    4.64
  -2  -7  13   14.75    6.04
  -2  -7  14  100.37    7.36
  -2   7 -14   91.50    5.65
  -2  -7  15   83.13    6.43
  -2   7 -15   73.80    5.12
  -2   7 -15   71.30    4.91
  -2  -7  16  139.18    6.46
  -2   7 -16  127.11    5.06
  -2   7 -16  131.52    5.21
  -2  -7  17   39.43    4.43
  -2   7 -17   29.42    3.03
  -2   7 -17   31.38    3.21
   2   8 -17  119.02    4.07
   2   8 -16   14.56    3.32
   2   8 -15  150.73    5.81
   2   8 -14  188.22    6.84
   2   8 -13  597.36   11.64
  -2  -8 -12  272.17    7.43
   2   8 -12  274.68    8.87
   2   8 -11  305.16    9.32
  -2  -8 -11  289.63    8.08
  -2  -8 -10   48.14    5.26
   2   8 -10   45.24    5.77
  -2  -8  -9  479.42   11.13
  -2  -8  -8  804.93   14.90
   2   8  -8  804.04   14.45
  -2   8   7   74.64    5.38
   2   8  -7   74.53    6.07
  -2  -8  -6  477.73   12.16
   2   8  -6  495.75   10.97
  -2   8   6  488.63   10.44
  -2  -8  -5  267.08    9.51
   2   8  -5  277.62    8.22
  -2   8   5  263.49    8.04
  -2   8   5  255.16   11.20
  -2  -8  -4  176.43    8.52
  -2   8   4  172.07    9.28
   2   8  -4  189.81    6.96
  -2  -8  -3  194.67    8.62
   2  -8   3  197.56   10.76
   2  -8   3  184.52    7.76
  -2   8   3  191.19    9.65
  -2  -8  -2 1107.20   18.28
   2  -8   2 1141.26   23.10
   2  -8   2 1083.49   17.46
  -2  -8  -1  223.59    9.07
   2  -8   1  222.32    8.73
  -2   8   1  237.87    7.83
  -2  -8   0    3.58    5.46
   2  -8   0    4.52    4.69
  -2  -8   1  223.71    9.21
  -2   8  -1  240.71    8.09
   2  -8  -1  239.23   10.68
   2  -8  -2 1109.17   18.44
   2  -8  -2 1143.93   22.38
  -2   8  -2 1132.20   16.45
  -2  -8   3  195.62    9.09
   2  -8  -3  194.50    8.67
  -2   8  -3  205.34    7.81
  -2  -8   3  190.37    9.49
   2  -8  -3  191.20    9.76
  -2  -8   3  195.08    9.46
  -2  -8   4  167.11    8.30
   2  -8  -4  173.62    8.44
   2  -8  -4  168.13    9.13
  -2  -8   4  173.87    9.62
  -2   8  -4  148.48    7.47
  -2  -8   4  174.40    9.63
  -2  -8   5  249.37    9.64
   2  -8  -5  253.63    9.73
  -2  -8   5  232.71   11.88
   2  -8  -5  234.58   10.90
  -2  -8   5  275.14    9.25
  -2  -8   5  250.61   12.32
  -2  -8   6  465.93   11.65
  -2   8  -6  432.76   11.33
  -2  -8   7   62.76    5.88
  -2  -8   7   65.69    6.22
  -2   8  -7   68.52    6.20
  -2  -8   8  811.28   15.09
  -2   8  -8  797.09   14.47
  -2   8  -9  472.91   11.37
  -2  -8  10   47.13    6.42
  -2   8 -10   46.26    5.91
  -2  -8  11  300.05    9.85
  -2   8 -11  309.06    9.36
  -2  -8  12  248.23    8.97
  -2   8 -12  257.85    8.51
  -2  -8  13  616.02   12.49
  -2   8 -13  607.89   11.47
  -2   8 -14  188.33    6.53
  -2  -8  14  193.56    7.60
  -2   8 -16   16.13    3.10
   2   9 -16   81.70    3.17
   2   9 -15  265.21    5.88
   2   9 -14  792.77   11.01
   2   9 -13  340.47    7.97
   2   9 -12  113.26    5.74
  -2  -9 -11   98.84    5.36
  -2  -9 -10  139.19    6.21
  -2  -9  -9   10.28    4.70
   2   9  -9   11.04    4.60
   2   9  -8  380.08    9.55
  -2  -9  -7  239.03    8.86
   2   9  -7  226.78    7.74
  -2  -9  -6   48.30    6.06
  -2   9   6   45.04    4.80
   2   9  -6   48.99    5.13
  -2  -9  -5  113.74    7.25
   2   9  -5  117.11    6.10
  -2   9   5  116.66    6.06
  -2  -9  -4  182.98    8.95
   2   9  -4  190.15    6.93
  -2   9   4  184.86    7.21
  -2  -9  -3   89.33    7.44
  -2  -9  -2  180.51    9.24
  -2  -9  -1  178.66    8.80
   2  -9   1  170.63    8.15
  -2  -9   0  203.52    9.10
   2  -9   0  205.35    8.90
  -2  -9   1  175.06    9.06
   2  -9  -2  173.82    8.73
  -2   9  -2  181.08    7.49
  -2  -9   3   88.41    7.30
   2  -9  -3   95.62    7.27
  -2   9  -3  102.18    6.44
  -2   9  -4  201.75    8.01
  -2  -9   4  181.01    8.37
  -2  -9   5  107.24    7.12
  -2   9  -5  107.59    6.68
  -2  -9   6   45.81    5.55
  -2   9  -6   48.87    5.88
  -2  -9   7  228.63    8.02
  -2   9  -7  232.37    8.56
  -2   9  -8  401.86   10.46
  -2   9  -9   12.71    5.14
  -2   9 -10  148.85    7.05
  -2   9 -11  100.12    6.18
  -2   9 -12  123.85    6.10
  -2   9 -13  344.36    8.01
  -2   9 -14  810.48   10.95
   2  10 -11   40.20    4.04
  -2 -10 -10  283.26    7.33
   2  10 -10  260.20    6.99
  -2 -10  -9   78.04    5.18
   2  10  -9   66.86    4.77
   2  10  -8  330.15    8.06
  -2 -10  -7  822.30   14.47
   2  10  -7  752.35   12.03
  -2 -10  -6  395.20   10.50
   2  10  -6  352.70    8.32
  -2 -10  -5  148.20    8.00
  -2  10   5  143.75    5.91
   2  10  -5  139.21    5.76
  -2 -10  -4   63.29    6.46
  -2  10   4   57.10    4.92
  -2 -10  -3   56.35    6.58
  -2  10   3   54.75    5.05
  -2 -10  -2  277.71   10.17
  -2 -10  -1  168.19    8.64
  -2 -10   0  941.20   17.19
  -2 -10   1  166.60    8.23
  -2 -10   3   52.55    6.24
  -2  10  -3   55.23    5.59
  -2 -10   4   57.08    5.96
  -2  10  -4   65.94    5.80
  -2 -10   5  143.22    7.10
  -2  10  -5  146.54    7.01
  -2 -10   6  348.43    9.20
  -2  10  -6  362.54    9.54
  -2  10  -7  801.43   13.55
  -2  10  -8  345.34    9.09
  -2  10  -9   71.00    5.47
  -2  10 -10  291.19    7.81
  -2  10 -11   43.16    4.34
  -2  10 -12    6.82    3.43
  -2  10 -13  379.65    6.91
  -2  10 -14   53.51    2.96
   2  11 -10   21.62    2.62
   2  11  -9    3.43    2.56
  -2 -11  -8  180.62    6.15
   2  11  -8  143.66    4.56
  -2 -11  -7  524.09   10.17
   2  11  -7  456.94    7.53
  -2 -11  -6  219.03    7.56
  -2 -11  -5  156.90    7.33
  -2 -11  -4   85.00    6.42
  -2 -11  -3   64.93    6.27
  -2  11   3   61.73    4.42
  -2 -11  -2   48.42    5.70
  -2  11   2   44.54    4.46
  -2 -11  -1 1394.88   19.18
  -2  11   1 1363.44   16.39
  -2 -11   0  433.39   11.16
  -2 -11   1 1301.10   18.63
  -2 -11   3   61.57    5.34
  -2 -11   4   71.69    5.16
  -2 -11   5  138.23    5.89
  -2  11  -5  151.56    6.28
  -2  11  -6  202.80    6.83
  -2  11  -7  513.32    9.71
  -2  11  -8  162.25    5.88
  -2  11  -9    6.19    3.40
  -2  11 -10   28.33    3.45
  -2  11 -11   95.68    3.94
  -2  11 -12   11.54    2.35
  -2 -12  -7   83.58    4.19
  -2 -12  -6   48.21    3.95
  -2 -12  -5  374.62    7.93
  -2 -12  -4   65.27    4.48
  -2 -12  -3   74.53    4.88
  -2 -12  -2  117.22    5.57
  -2 -12  -1  165.17    6.25
  -2  12   1  136.31    4.38
  -2 -12   0  112.26    5.46
  -2  12   0   97.44    4.27
  -2  12  -1  149.88    4.97
  -2 -12   2  101.11    4.95
  -2 -12   3   68.58    4.23
  -2 -12   4   53.41    3.56
  -2 -13  -2   78.27    3.47
  -2 -13  -1   17.33    2.58
  -3   0   0    2.58    3.12
   3   0  -1 1921.41   20.58
  -3   0   1 1899.39   20.35
   3   0   2 1484.61   15.52
   3   0  -2 1454.48   17.90
  -3   0  -2 1423.39   15.70
   3   0  -3  844.83   13.71
   3   0   3  872.44   11.01
  -3   0  -3  830.64   10.83
  -3   0   4  407.98   10.20
  -3   0  -4  379.61    6.95
   3   0  -4  385.30    9.74
   3   0   4  400.90    7.29
  -3   0   5 1469.97   20.71
   3   0   5 1502.63   15.10
   3   0  -5 1483.53   20.32
   3   0   6    5.50    2.70
  -3   0   6    5.23    4.25
   3   0  -6    5.02    4.05
   3   0  -7 2034.16   26.25
   3   0   7 2105.27   18.77
   3   0  -8 5263.44   50.37
  -3   0   8 5278.01   52.04
   3   0   8 5237.65   39.02
  -3   0   9  725.39   17.49
   3   0  -9  739.85   16.67
  -3   0  10  281.45   11.90
   3   0 -10  276.00   11.09
  -3   0  11  189.61   10.82
   3   0 -11  178.27    9.72
   3   0 -11  167.88    7.10
  -3   0 -11  191.86    7.89
  -3   0  11  178.17    7.79
  -3   0  12   56.51    7.66
  -3   0  12   55.41    6.24
   3   0 -12   52.75    6.60
  -3   0 -12   53.13    6.42
   3   0 -12   53.88    5.59
   3   0 -13  244.85    8.58
  -3   0  13  240.18    9.33
  -3   0 -13  254.73    9.34
   3   0 -14   10.06    4.92
  -3   0 -14   11.56    5.94
  -3   0 -15   18.94    5.88
  -3   0 -16  589.40   12.44
  -3   0  17   24.11    5.55
   3   0 -17   27.18    4.76
  -3   0 -17   29.24    5.82
  -3   0  18   10.33    4.60
   3   0 -18   13.83    4.01
  -3   0 -18   15.98    5.26
   3   0 -19  100.28    4.87
  -3   0  19   95.41    5.19
  -3   0  20   57.67    3.57
   3   0 -20   59.41    3.33
  -3   0 -21   51.15    3.31
   3   1 -20  149.06    5.02
  -3  -1 -20  143.42    4.81
  -3   1  19  326.73    7.31
   3   1 -19  338.19    7.41
   3   1 -19  390.25    8.36
  -3  -1 -19  389.87    8.22
  -3   1  18  121.44    6.06
  -3   1  17  259.50    8.49
   3   1 -16  396.68   10.09
  -3   1  16  375.55   10.28
  -3   1  15   34.15    6.04
   3   1 -15   33.10    5.47
   3   1 -14  931.94   16.05
   3   1 -13  656.77   13.23
   3   1 -12  159.09    7.36
   3   1 -12  162.32    9.60
  -3   1  11  383.47   14.16
   3   1 -11  374.92   13.22
   3   1 -11  376.82    9.88
  -3   1  11  376.64   10.23
  -3   1  10  205.60   10.58
   3   1 -10  204.18    9.71
   3  -1   9  161.10    6.20
  -3   1   9  148.96    8.87
   3   1  -9  157.25    8.24
  -3   1   8 1756.96   26.24
   3   1  -8 1831.15   26.03
  -3   1   7 3558.24   38.77
   3   1  -7 3567.77   38.53
  -3   1   6  487.60   12.15
   3   1  -6  498.34   12.48
  -3   1   5  368.99    9.98
   3   1  -5  365.22   10.00
   3  -1   5  387.37    8.21
   3   1  -4 4814.24   41.04
   3  -1   4 4829.91   37.57
  -3  -1  -4 4383.22   31.88
  -3  -1  -4 4412.54   31.47
  -3   1   4 4603.56   40.64
  -3  -1  -3  336.93    5.73
   3  -1   3  321.39    7.43
  -3   1   3  335.29    9.03
   3   1  -3  315.86    8.84
  -3  -1  -2  608.61    8.78
  -3   1   2  623.74   11.11
  -3  -1  -1 1015.26   12.53
   3  -1   1 1052.13   14.07
  -3   1   1 1023.36   14.38
   3  -1   0  129.78    5.62
   3   1   0  136.65    5.25
  -3   1   0  129.38    5.53
   3  -1  -1 1012.14   14.09
   3   1   1 1041.15   12.32
  -3   1  -1 1048.49   13.97
  -3  -1   2  569.54   10.98
   3  -1  -2  585.03   11.38
   3   1   2  593.70    8.27
  -3  -1   3  322.80    8.84
   3  -1  -3  341.33    9.20
   3   1   3  333.55    5.57
  -3  -1   4 4457.31   40.40
   3   1   4 4529.15   30.97
   3   1   4 4501.12   30.87
  -3  -1   5  371.58   10.48
   3  -1  -5  384.03   10.02
  -3  -1   6  500.85   12.94
   3  -1  -6  485.96   11.80
  -3  -1   7 3573.19   39.07
   3  -1  -7 3525.30   37.05
  -3  -1   8 1829.83   27.28
   3  -1  -8 1743.47   24.96
   3  -1  -9  148.49    8.23
  -3  -1   9  150.57    9.07
   3  -1 -10  211.87   10.11
  -3  -1  10  226.84   11.04
  -3  -1  11  379.38   14.38
   3  -1 -11  382.36   13.27
  -3  -1  11  373.06   10.38
  -3   1 -11  361.66   10.06
   3  -1 -11  381.69    9.77
  -3  -1  12  162.70   10.44
  -3  -1  12  158.88    7.99
   3  -1 -12  158.30    7.19
  -3   1 -12  158.42    7.95
  -3  -1  13  629.15   13.83
  -3   1 -13  619.24   13.43
  -3  -1  14  903.64   16.76
  -3   1 -14  911.81   16.06
   3  -1 -15   31.77    5.17
  -3  -1  15   34.12    6.37
  -3   1 -15   35.43    6.51
   3  -1 -16  389.88    9.79
  -3   1 -16  393.27   10.81
   3  -1 -17  250.50    7.65
  -3   1 -17  290.67    9.25
   3  -1 -18  121.26    5.39
   3  -1 -18  130.19    6.00
  -3  -1  19  354.62    8.23
   3  -1 -19  381.11    7.70
   3  -1 -20  127.67    4.22
  -3  -1  20  116.75    4.53
  -3   1 -21   21.77    2.81
  -3   1 -21   18.36    2.88
   3   2 -21    0.27    2.34
  -3  -2 -20  172.25    4.88
   3   2 -20  167.55    5.24
   3   2 -19  117.72    5.55
  -3  -2 -19  109.25    4.89
  -3   2  18   90.94    5.21
  -3  -2 -18  103.34    5.46
  -3   2  17  108.05    6.16
   3   2 -17  122.81    6.58
  -3  -2 -17  122.13    6.33
  -3   2  16  169.11    7.60
   3   2 -16  186.17    7.89
  -3  -2 -16  183.05    7.44
  -3   2  15   14.90    5.16
   3   2 -15   14.09    5.27
  -3  -2 -15   14.88    5.41
  -3  -2 -14 1375.18   18.76
  -3   2  14 1368.70   19.60
  -3   2  13 1525.18   20.65
  -3  -2 -13 1478.24   19.57
  -3   2  12  727.47   19.83
   3   2 -12  724.74   13.83
   3   2 -12  703.08   18.78
  -3  -2 -12  675.00   12.77
   3   2 -11  223.70    8.14
  -3  -2 -11  219.30    7.93
   3   2 -11  224.99   10.70
   3  -2  10  154.86    7.04
  -3   2  10  154.91    9.41
   3   2 -10  156.82    6.80
   3   2 -10  150.63    8.83
   3  -2  10  147.90    7.10
   3  -2   9   75.18    5.21
  -3   2   9   73.79    7.00
   3   2  -9   73.21    6.59
   3  -2   9   73.48    5.36
   3  -2   8 1459.63   19.63
   3   2  -8 1494.18   22.85
   3  -2   8 1434.57   19.60
  -3   2   8 1531.86   24.10
   3  -2   7 1957.01   22.79
  -3   2   7 2172.36   28.32
   3   2  -7 2080.85   26.75
   3  -2   7 1927.12   22.99
  -3   2   6  538.21   12.79
   3  -2   6  531.35   11.12
   3   2  -6  520.28   12.47
   3   2  -5 3969.05   38.57
  -3   2   5 3915.90   38.94
   3   2  -4   60.92    5.34
  -3   2   4   60.66    5.06
  -3   2   3  607.03   11.81
  -3  -2  -2   94.36    3.09
   3  -2   2   95.83    5.45
  -3   2   2   96.41    5.36
  -3  -2  -1  244.99    5.70
   3   2  -1  242.82    6.82
  -3   2   1  238.20    7.27
   3  -2   1  245.31    7.52
  -3  -2   0  233.24    6.37
   3  -2   0  241.76    7.37
   3   2   0  239.90    6.11
  -3   2   0  244.26    7.36
  -3  -2   1  241.69    7.06
   3  -2  -1  247.41    7.57
   3   2   1  253.15    5.48
   3   2   2  101.62    2.99
   3  -2  -2   95.60    5.47
  -3  -2   3  635.50   12.56
   3  -2  -3  626.45   12.09
  -3  -2   4   57.94    5.52
   3  -2  -4   59.33    4.89
  -3  -2   5 4020.11   39.26
   3  -2  -5 3637.56   37.00
  -3  -2   6  540.56   13.36
   3  -2  -6  527.97   12.26
  -3  -2   7 2113.08   29.25
   3  -2  -7 2066.08   26.68
  -3  -2   8 1517.36   24.68
   3  -2  -8 1489.55   23.08
  -3  -2   9   71.68    7.34
   3  -2  -9   75.48    6.73
   3  -2 -10  156.59    8.91
  -3  -2  10  149.01    9.31
  -3  -2  10  151.72    7.26
  -3   2 -10  154.01    7.28
  -3  -2  11  225.34    8.72
  -3  -2  11  218.38   11.33
  -3   2 -11  215.66    8.40
  -3  -2  12  722.77   14.49
  -3  -2  12  701.14   20.01
   3  -2 -12  703.01   18.42
  -3   2 -12  675.87   13.75
  -3  -2  13 1581.25   22.03
   3  -2 -13 1573.28   19.62
  -3  -2  14 1382.21   20.57
   3  -2 -14 1352.20   18.60
  -3   2 -14 1344.10   19.83
  -3  -2  15   14.02    6.18
   3  -2 -15   11.61    4.49
  -3   2 -15   12.92    6.33
   3  -2 -16  173.03    7.00
  -3  -2  16  187.53    8.63
  -3   2 -16  189.16    8.48
  -3  -2  17  118.66    7.14
   3  -2 -17  103.14    5.36
  -3   2 -17  118.56    7.30
   3  -2 -18   90.20    4.66
   3  -2 -18   93.50    5.05
   3  -2 -19   96.30    4.12
  -3   2 -19  122.02    6.06
  -3   2 -20  193.48    5.89
  -3  -2  20  156.78    5.04
  -3   2 -21    0.16    2.30
  -3   2 -21   -0.62    2.63
   3   3 -21    3.91    3.28
   3   3 -20    8.16    3.03
   3   3 -19  355.39    7.75
  -3  -3 -19  354.39    6.79
   3   3 -18  113.48    5.64
  -3   3  17  623.04   10.97
  -3  -3 -17  647.93   10.71
  -3   3  16   73.20    5.73
   3   3 -16   81.96    6.30
  -3  -3 -16   78.71    5.61
   3   3 -15  132.15    7.37
  -3   3  15  125.56    6.80
  -3  -3 -15  124.90    6.67
  -3  -3 -14  330.50    9.24
  -3   3  14  329.07    9.63
  -3   3  13  814.94   14.82
  -3  -3 -13  811.66   13.87
   3   3 -13  854.83   15.28
  -3   3  12  120.94    9.68
  -3   3  12  116.56    6.91
   3   3 -12  123.09    7.06
  -3  -3 -12  120.32    6.78
  -3   3  11  108.54    8.74
   3   3 -11  113.67    6.79
  -3   3  11  110.33    6.76
   3  -3  11  109.21    7.46
  -3  -3 -11  112.13    6.62
   3   3 -11  108.38    8.77
   3  -3  11  117.05    7.60
   3  -3  10  406.14   12.47
   3   3 -10  403.88   13.59
   3   3 -10  425.29   10.60
   3  -3  10  413.89   12.49
  -3   3   9  298.34   11.62
   3  -3   9  298.70   10.45
   3   3  -9  297.58   11.36
   3  -3   9  309.64   10.58
  -3   3   8  924.65   18.92
   3  -3   8  858.66   16.44
   3   3  -8  870.09   17.73
   3  -3   8  887.04   16.72
   3  -3   7 1705.05   22.75
   3  -3   7 1687.01   22.76
   3  -3   6  468.36   11.03
   3   3  -6  491.18   12.23
   3  -3   6  477.40   11.24
   3   3  -5 1067.88   17.63
  -3   3   5 1120.67   18.21
   3  -3   4  773.42   14.25
  -3   3   4  712.55   13.77
   3  -3   3  247.95    8.28
   3   3  -3  237.34    7.51
  -3   3   3  245.55    8.13
  -3  -3  -2  754.38    6.70
   3  -3   2 1146.19   15.97
   3   3  -2 1131.99   14.32
  -3  -3  -2  703.14    6.69
  -3   3   2 1131.64   16.14
  -3  -3  -2  548.25    5.77
  -3  -3  -1 3421.79   27.14
   3  -3   1 3353.06   33.10
   3   3  -1 3408.70   29.59
  -3   3   1 3372.29   33.35
   3  -3   0   11.57    4.08
  -3  -3   0   10.34    3.02
   3   3   0   12.99    2.99
   3  -3  -1 3379.41   33.61
  -3  -3   1 3390.57   30.85
  -3  -3   2 1164.03   15.46
   3  -3  -2 1123.89   16.24
   3  -3  -3  237.00    7.88
   3  -3  -4  759.07   14.21
  -3  -3   5 1031.33   18.22
   3  -3  -5 1121.54   17.81
   3  -3  -6  485.84   12.23
   3  -3  -7 1795.80   25.11
  -3  -3   7 1796.90   26.66
   3  -3  -8  872.56   17.58
  -3  -3   8  853.47   19.20
  -3  -3   9  303.32   12.32
   3  -3  -9  295.46   11.01
  -3  -3  10  421.67   15.16
  -3  -3  10  403.08   10.87
  -3   3 -10  384.12   10.32
  -3  -3  11  123.22    7.52
   3  -3 -11  118.14    8.41
  -3  -3  11  133.45   10.11
  -3   3 -11  120.66    7.57
  -3  -3  12  121.09    7.75
   3  -3 -12  112.93    8.68
  -3   3 -12  123.16    7.84
   3  -3 -13  819.58   13.98
  -3  -3  13  855.95   16.44
  -3   3 -13  841.27   15.50
   3  -3 -14  337.36    9.14
  -3   3 -14  344.88   10.66
  -3  -3  14  350.73   11.16
  -3  -3  15  133.83    8.20
   3  -3 -15  114.54    6.08
  -3   3 -15  131.11    7.97
   3  -3 -16   75.82    5.20
  -3  -3  16   84.44    6.95
   3  -3 -16   76.46    5.24
  -3   3 -16   82.08    6.97
  -3  -3  17  708.24   13.43
  -3   3 -17  722.19   13.01
  -3   3 -18  137.44    6.83
  -3  -3  18  133.70    6.70
  -3   3 -19  379.85    8.32
  -3   3 -20    7.13    3.06
  -3   3 -20    7.56    3.33
  -3  -3  20    5.05    2.90
   3   4 -20   81.78    3.49
   3   4 -19    8.38    3.04
   3   4 -19    6.51    3.49
   3   4 -18  153.80    5.97
  -3  -4 -18  136.20    4.59
   3   4 -18  148.68    6.08
  -3  -4 -17   57.85    4.48
   3   4 -17   62.06    5.27
   3   4 -16  182.83    7.68
  -3   4  15  165.96    6.98
   3   4 -15  188.87    7.97
   3   4 -14  110.67    7.17
  -3   4  14  103.40    6.41
  -3   4  13   59.90    5.94
   3   4 -13   57.23    6.05
   3   4 -12   67.91    6.80
  -3   4  12   84.98    6.32
   3  -4  11  337.38   12.68
  -3   4  11  315.41   12.64
   3  -4  11  309.23   11.88
  -3   4  11  345.57    9.74
  -3   4  10  951.24   21.32
   3   4 -10  947.87   20.78
  -3   4  10  959.84   15.42
   3   4 -10  957.97   15.75
   3  -4  10  926.05   19.95
   3  -4  10  931.75   19.95
  -3   4   9  933.27   14.57
   3   4  -9  951.28   20.43
   3  -4   9  957.61   19.61
   3   4  -9  943.71   14.86
   3  -4   9  937.74   19.43
   3  -4   8 1570.50   24.73
   3  -4   8 1537.59   24.67
   3  -4   7  386.20   11.34
   3  -4   7  381.32   11.36
   3   4  -7  402.04   12.64
  -3   4   7  392.01   11.99
  -3   4   6  151.80    8.29
   3  -4   5  673.94   14.57
  -3   4   5  647.75   14.26
   3  -4   4   48.72    5.64
  -3   4   4   42.99    5.17
   3   4  -4   43.18    5.38
   3   4  -3 1943.85   23.32
   3  -4   3 1972.54   25.58
  -3   4   3 1929.08   24.98
   3  -4   2 3738.48   37.76
  -3   4   2 3796.83   38.10
   3  -4   1 1328.38   19.62
  -3  -4  -1 1280.82   13.65
  -3  -4   0  201.93    5.93
   3   4   0  212.29    5.67
  -3  -4   1 1417.94   17.73
   3  -4  -1 1375.65   20.47
   3  -4  -2 3734.59   37.94
  -3  -4   2 4030.40   36.98
  -3  -4   3 1977.11   23.93
   3  -4  -3 1851.30   24.08
   3  -4  -4   40.16    4.77
  -3  -4   4   49.66    5.78
   3  -4  -5  663.71   14.49
   3  -4  -6  145.72    7.69
  -3  -4   7  433.53   14.07
   3  -4  -7  412.05   12.06
   3  -4  -8 1569.13   24.63
  -3  -4   8 1507.46   26.21
  -3  -4   9 1010.63   22.37
  -3  -4   9  981.57   16.25
  -3   4  -9  975.50   15.15
  -3  -4  10  960.87   16.64
  -3   4 -10 1010.70   14.79
  -3   4 -10  905.74   15.25
  -3  -4  10 1067.20   24.90
   3  -4 -10  910.66   19.91
   3  -4 -11  353.76   13.19
  -3  -4  11  362.18   11.08
  -3   4 -11  366.38    9.14
  -3  -4  12   88.57    7.40
  -3   4 -12   98.26    5.83
   3  -4 -13   52.70    5.30
  -3  -4  13   62.33    7.18
  -3   4 -13   61.17    5.08
   3  -4 -14   89.27    5.76
  -3  -4  14  108.30    7.86
  -3   4 -14  105.20    7.30
   3  -4 -15  163.20    6.44
  -3  -4  15  189.47    8.97
  -3   4 -15  176.96    8.17
  -3  -4  16  176.93    8.34
  -3   4 -16  173.06    7.86
   3  -4 -16  154.23    5.84
  -3  -4  17   66.21    6.21
  -3   4 -17   71.29    6.07
  -3  -4  18  152.99    6.60
  -3   4 -18  163.77    6.53
  -3  -4  19    9.29    3.61
  -3   4 -19    8.64    3.28
  -3   4 -19   11.36    3.85
  -3   4 -20   67.08    2.98
  -3   4 -20   89.06    3.73
   3   5 -19   63.69    3.51
   3   5 -19   66.50    3.56
   3   5 -18   67.38    4.31
   3   5 -18   68.64    4.46
   3   5 -17   16.62    4.10
   3   5 -17   16.09    4.34
   3   5 -16  632.17   11.79
  -3   5  15   19.79    4.16
   3   5 -15   22.46    5.21
  -3   5  14  803.72   13.32
   3   5 -14  889.44   15.22
  -3   5  13   82.36    5.97
   3   5 -13   91.63    6.92
  -3   5  12   38.47    5.32
   3   5 -12   38.98    5.85
  -3   5  11  199.54    7.93
   3   5 -11  199.13    8.40
   3  -5  10  241.20   11.04
  -3   5  10  252.32   12.09
   3   5 -10  264.29    9.06
   3  -5  10  244.16   11.28
  -3   5  10  257.23    8.50
   3  -5   9    9.59    4.95
  -3   5   9    6.26    4.68
  -3   5   9    9.58    5.32
   3  -5   9    8.26    4.90
  -3   5   8  425.46   13.79
  -3  -5  -8  413.49   10.01
   3  -5   8  389.25   12.83
  -3   5   8  407.12    9.99
   3  -5   8  386.91   12.89
   3   5  -7  134.30    6.51
   3   5  -7  149.49    8.82
   3  -5   6  152.67    8.32
   3   5  -6  162.12    8.62
  -3   5   6  146.53    8.27
   3  -5   5  180.41    9.15
   3   5  -5  168.33    8.17
  -3   5   5  166.06    8.34
   3  -5   4 1401.70   23.17
   3   5  -4 1412.79   21.14
   3  -5   3 1943.66   27.19
   3   5  -3 1967.59   23.83
  -3   5   3 1879.80   26.27
   3  -5   2 3070.49   35.38
  -3   5   2 3097.19   35.30
   3   5  -1  153.95    5.92
   3  -5   1  132.48    7.27
   3  -5   0  141.24    7.19
  -3  -5   0  146.96    5.41
   3  -5  -1  129.45    7.03
  -3  -5   1  140.36    6.06
   3  -5  -2 3012.49   34.67
  -3  -5   2 3139.88   32.39
   3  -5  -3 1846.53   25.58
  -3  -5   3 1949.56   25.12
  -3  -5   4 1342.28   21.35
   3  -5  -4 1317.74   21.27
   3  -5  -5  164.21    8.08
  -3  -5   5  171.67    8.57
   3  -5  -6  156.67    8.29
  -3  -5   6  159.75    9.09
  -3  -5   7  143.38    7.22
  -3  -5   7  140.26    9.20
  -3   5  -8  418.04    9.83
   3  -5  -8  385.54   12.85
  -3   5  -8  389.44    9.62
  -3  -5   8  383.78   10.48
   3  -5  -9   13.07    5.16
  -3   5  -9   13.01    4.61
  -3   5  -9    7.74    5.09
  -3  -5  10  269.86    9.78
  -3   5 -10  270.85    8.38
  -3   5 -10  241.78    8.59
   3  -5 -10  256.15   11.43
  -3  -5  11  210.37    9.25
  -3   5 -11  218.14    7.66
  -3   5 -11  198.81    8.20
  -3  -5  12   43.49    6.74
  -3   5 -12   40.11    5.02
  -3   5 -12   38.37    6.08
  -3  -5  13   96.06    7.75
  -3   5 -13   86.12    5.59
  -3   5 -13   81.80    6.71
   3  -5 -13   76.93    5.38
   3  -5 -14  799.96   12.61
  -3   5 -14  834.86   12.95
  -3   5 -14  826.07   14.35
   3  -5 -15   23.55    3.90
  -3  -5  15   29.26    6.43
  -3   5 -15   27.59    3.97
  -3  -5  16  637.67   12.80
  -3  -5  17   18.07    4.93
  -3   5 -17   14.70    4.06
  -3  -5  18   73.06    4.96
  -3   5 -18   66.14    3.99
  -3  -5  19   63.39    3.91
   3   6 -19   76.57    3.75
   3   6 -18   59.22    3.68
   3   6 -18   57.95    3.34
   3   6 -17  188.80    6.02
   3   6 -17  178.27    5.52
   3   6 -16   22.90    4.25
   3   6 -16   23.54    4.20
   3   6 -15  186.24    7.29
   3   6 -14  175.15    7.66
   3   6 -13  492.91   11.35
  -3   6  13  458.65    9.94
  -3   6  12  774.22   13.22
   3   6 -12  794.42   14.36
   3   6 -11  148.62    7.50
  -3   6  11  150.00    6.99
  -3   6  10  499.65   11.18
   3   6 -10  523.76   11.95
  -3  -6  -9  220.80    8.03
  -3   6   9  218.64    7.91
  -3   6   8  341.80   13.35
  -3  -6  -8  348.49    9.79
  -3   6   8  340.33    9.30
   3   6  -8  335.25    9.64
   3   6  -8  308.34   12.60
  -3  -6  -7  247.03    8.59
   3   6  -7  239.06    8.32
  -3   6   7  253.25    8.34
   3   6  -7  238.18   10.72
  -3   6   7  253.09   11.10
  -3  -6  -6  821.80   14.91
   3  -6   6  849.33   20.06
   3   6  -6  804.43   13.41
  -3   6   6  798.17   13.51
  -3   6   6  807.98   18.46
   3   6  -6  778.31   17.65
   3   6  -5 1000.98   19.18
   3  -6   5 1057.88   21.88
   3  -6   4  908.12   19.66
  -3   6   4  893.29   18.90
   3   6  -4  944.93   17.89
   3  -6   3  980.85   19.85
   3   6  -3 1015.37   17.57
  -3   6   3  963.44   19.47
  -3  -6  -3  980.44   16.48
   3  -6   2   35.16    5.46
  -3   6   2   35.94    5.65
   3  -6   1  249.08   10.04
   3  -6   0   -0.64    4.20
  -3  -6   1  235.38    7.80
   3  -6  -1  243.49    9.79
  -3  -6   1  245.52    7.97
  -3  -6   2   33.73    4.60
   3  -6  -2   32.97    5.54
  -3  -6   3  989.64   18.15
   3  -6  -3  969.88   18.98
  -3   6  -3  973.57   14.67
  -3  -6   4  887.39   18.04
   3  -6  -4  857.69   18.04
  -3   6  -4  851.40   13.71
  -3  -6   5  966.56   19.57
  -3   6  -5  993.15   15.06
  -3  -6   5  985.61   17.13
  -3  -6   6  787.43   18.79
  -3   6  -6  781.41   13.62
  -3  -6   6  829.44   14.51
  -3  -6   6  802.44   15.52
  -3  -6   7  242.63   11.64
  -3  -6   7  253.00    8.86
   3  -6  -7  247.44   10.72
  -3   6  -7  247.12    8.26
  -3  -6   7  240.18    9.36
  -3  -6   8  323.38   13.83
  -3  -6   8  354.74   10.34
   3  -6  -8  329.99   12.58
  -3  -6   8  340.60   10.25
  -3   6  -9  211.32    7.85
  -3  -6  10  523.91   12.64
  -3   6 -10  513.67   11.39
  -3   6 -10  509.24   11.25
  -3  -6  11  153.80    8.49
  -3   6 -11  143.94    6.70
  -3   6 -11  157.07    7.14
  -3   6 -11  151.37    7.39
  -3   6 -12  781.25   12.89
  -3  -6  12  843.18   16.15
  -3   6 -12  824.83   13.70
  -3   6 -12  798.11   13.78
  -3   6 -13  450.94    9.73
  -3  -6  13  493.95   12.44
  -3   6 -13  483.35   10.25
  -3   6 -13  469.44   10.69
   3  -6 -13  444.43    9.34
  -3   6 -14  161.50    6.39
  -3  -6  14  179.88    8.41
  -3   6 -14  167.30    6.43
  -3   6 -14  170.00    7.19
   3  -6 -14  154.09    5.73
  -3   6 -15  162.54    6.01
  -3  -6  15  190.87    8.12
  -3   6 -15  173.85    6.02
  -3   6 -15  181.04    6.85
  -3  -6  16   25.65    5.12
  -3   6 -16   19.69    3.47
  -3   6 -16   24.12    4.43
  -3  -6  17  198.32    6.70
  -3   6 -17  192.74    5.69
  -3  -6  18   68.30    4.17
   3   7 -18  232.51    4.82
   3   7 -17   90.69    3.93
   3   7 -16   83.85    4.70
   3   7 -16   63.12    3.61
   3   7 -15   79.65    5.21
   3   7 -15   70.42    4.40
   3   7 -14   38.63    4.97
   3   7 -14   37.83    4.47
   3   7 -13  218.03    7.73
  -3   7  12  369.57    8.72
   3   7 -12  395.12    9.98
  -3   7  11  539.60   10.83
   3   7 -11  562.96   11.90
  -3   7  10  427.55   10.12
  -3  -7 -10  436.23   10.10
  -3   7   9  517.16   10.92
  -3  -7  -9  547.11   11.69
   3   7  -9  519.01   11.69
  -3  -7  -8  181.94    7.94
   3   7  -8  186.03    7.64
  -3   7   8  193.22    7.55
  -3  -7  -7  812.88   15.02
   3   7  -7  834.29   14.12
  -3   7   7  800.47   13.88
  -3   7   6    4.69    4.77
   3   7  -6    8.00    4.48
   3  -7   5  398.93   14.64
   3   7  -5  375.40    8.97
  -3   7   5  372.27    9.70
  -3   7   5  372.16   13.27
  -3  -7  -4  185.25    8.32
   3  -7   4  183.24   10.28
   3  -7   3   44.51    6.33
  -3  -7  -3   48.62    6.33
   3  -7   2  130.89    8.73
  -3   7   2  134.66    8.83
  -3  -7  -2  136.42    7.93
   3  -7   1 1908.37   29.58
  -3   7   1 1904.20   22.08
  -3  -7  -1 1935.31   25.39
  -3   7   0 1117.19   16.27
  -3  -7   0 1140.36   18.66
  -3   7  -1 1883.25   22.02
  -3  -7   1 1893.10   25.11
   3  -7  -2  122.99    8.28
  -3   7  -2  119.85    6.36
  -3  -7   2  131.21    7.76
  -3   7  -3   45.45    5.13
  -3  -7   4  166.89    8.99
  -3   7  -4  189.39    7.55
  -3  -7   5  349.15   12.54
   3  -7  -5  368.05   13.04
  -3   7  -5  379.39    9.99
  -3  -7   5  368.76   11.11
  -3  -7   6    4.80    5.40
  -3  -7   6    6.90    5.01
  -3  -7   6    7.34    5.13
  -3   7  -6    7.06    4.81
  -3  -7   7  830.08   14.90
  -3   7  -7  823.45   14.43
  -3  -7   7  797.90   15.27
  -3  -7   8  189.99    8.29
  -3   7  -8  191.67    7.90
  -3  -7   8  188.68    8.29
  -3  -7   9  509.68   12.30
  -3   7  -9  505.81   11.50
  -3  -7  11  550.30   12.76
  -3  -7  12  419.78   11.21
  -3   7 -12  379.33    8.78
  -3  -7  13  225.19    8.78
  -3   7 -13  214.15    7.22
  -3   7 -13  203.87    6.77
  -3  -7  14   43.00    5.71
  -3   7 -14   40.72    4.37
  -3   7 -14   37.49    4.57
  -3  -7  15   89.43    5.90
  -3   7 -15   72.01    4.10
  -3  -7  16   82.61    5.03
  -3   7 -16   68.93    3.47
  -3  -7  17   99.65    4.56
   3   8 -16   57.18    3.29
   3   8 -15  106.62    4.50
   3   8 -14   83.00    4.81
   3   8 -13   29.94    4.42
  -3  -8 -11  564.54   10.10
  -3  -8 -10   65.85    5.13
  -3   8  10   61.50    5.08
   3   8 -10   64.87    5.66
  -3   8   9  442.20    9.77
  -3  -8  -9  477.39   10.80
   3   8  -9  452.77   10.47
  -3  -8  -8   60.65    5.75
  -3   8   8   59.02    5.40
   3   8  -8   62.70    5.64
  -3   8   7  309.17    8.85
   3   8  -7  304.72    8.77
   3   8  -6  536.02   11.10
  -3   8   6  497.75   10.89
  -3  -8  -5  433.77   11.97
   3   8  -5  440.36    9.73
  -3   8   5  414.52   10.28
  -3  -8  -4  116.52    7.88
  -3   8   4  112.10    6.54
  -3  -8  -3  671.72   14.61
  -3  -8  -2  901.88   16.96
  -3  -8  -1  214.06    9.47
  -3  -8   0   17.39    6.34
  -3   8   0   17.71    4.82
  -3  -8   1  193.12    9.56
  -3   8  -1  169.35    7.93
  -3   8  -2  815.96   14.82
  -3  -8   2  848.45   16.79
  -3   8  -3  595.43   12.93
  -3   8  -4   96.24    6.85
  -3  -8   4  109.92    7.87
  -3  -8   5  408.56   11.79
  -3  -8   5  445.73   10.37
  -3   8  -5  421.30   10.74
  -3  -8   6  485.28   12.37
  -3  -8   6  501.96   11.22
  -3   8  -6  480.23   11.36
  -3  -8   7  291.61    9.64
  -3  -8   7  302.90    9.23
  -3   8  -7  297.23    9.40
  -3  -8   8   62.13    5.73
  -3  -8   8   67.87    6.07
  -3   8  -8   68.43    6.17
  -3  -8   9  448.32   11.01
  -3   8  -9  444.77   10.79
  -3  -8  10   66.27    6.17
  -3   8 -10   67.40    5.97
  -3   8 -11  573.61   11.48
  -3  -8  13   31.60    5.26
  -3  -8  14   86.20    5.52
  -3   8 -14   72.63    4.30
  -3   8 -15   94.09    3.91
   3   9 -12   26.14    3.81
  -3  -9 -11  136.36    5.24
   3   9 -11  126.13    5.53
  -3  -9 -10  317.12    7.91
   3   9 -10  286.79    7.62
  -3  -9  -9   14.30    4.37
  -3   9   9   16.17    4.07
   3   9  -9   14.75    4.08
  -3  -9  -8  213.20    7.84
  -3   9   8  200.13    6.66
   3   9  -8  198.01    6.79
   3   9  -7  158.25    6.25
  -3   9   7  160.97    6.71
  -3  -9  -6   38.86    5.74
   3   9  -6   31.02    4.28
  -3   9   6   38.73    5.01
  -3  -9  -5  565.02   12.84
  -3   9   5  555.01   11.30
  -3  -9  -4  302.94   10.49
  -3   9   4  299.87    8.87
  -3  -9  -3 1562.89   22.34
  -3   9   3 1527.36   19.74
  -3  -9  -2  460.07   12.38
  -3  -9  -1   77.61    7.44
  -3  -9   0   10.71    6.23
  -3  -9   1   74.95    7.36
  -3   9  -1   77.72    6.18
  -3  -9   2  419.22   12.02
  -3   9  -2  431.89   10.87
  -3   9  -3 1506.13   19.92
  -3  -9   4  295.22   10.02
  -3   9  -4  312.75    9.44
  -3  -9   5  505.22   12.32
  -3   9  -5  537.49   11.93
  -3  -9   6   29.10    5.41
  -3   9  -6   33.93    5.50
  -3  -9   7  164.93    7.20
  -3   9  -7  172.78    7.52
  -3  -9   8  191.55    6.96
  -3   9  -8  220.67    8.06
  -3   9  -9   20.07    4.99
  -3   9 -10  318.88    8.56
  -3   9 -11  137.79    6.07
  -3   9 -12   35.51    4.14
  -3   9 -14   73.23    3.52
   3  10 -12   90.41    3.29
   3  10 -11   65.77    3.45
  -3 -10 -10  257.30    6.22
   3  10 -10  213.22    5.39
  -3 -10  -9  566.72    9.70
   3  10  -9  483.90    8.05
   3  10  -8  124.29    4.77
  -3  10   7   14.39    3.63
  -3 -10  -6  246.26    8.21
  -3  10   6  222.10    6.74
  -3 -10  -5  315.71    9.51
  -3  10   5  288.97    7.73
  -3 -10  -4  298.13    9.92
  -3  10   4  293.53    8.06
  -3 -10  -3  530.44   12.74
  -3  10   3  531.14   10.67
  -3 -10  -2   66.69    6.81
  -3  10   2   65.36    5.52
  -3 -10  -1  156.68    8.32
  -3 -10   0   33.61    6.14
  -3 -10   1  149.32    8.03
  -3 -10   2   56.30    6.53
  -3  10  -3  534.77   11.37
  -3 -10   4  287.47    9.10
  -3  10  -4  313.12    8.96
  -3 -10   5  273.85    8.71
  -3  10  -5  301.42    8.78
  -3 -10   6  212.16    7.37
  -3  10  -6  230.96    7.87
  -3 -10   7   15.14    3.79
  -3  10  -7   13.82    4.61
  -3  10  -8  142.36    6.32
  -3  10  -9  559.39   10.15
  -3  10 -10  248.93    6.82
  -3  10 -11   79.15    4.41
  -3  10 -12  117.73    4.26
  -3 -11  -9  148.52    4.51
  -3 -11  -7   98.10    4.93
  -3 -11  -6  129.91    5.81
  -3 -11  -5   25.01    4.42
  -3  11   5   18.93    3.37
  -3 -11  -4  148.77    6.71
  -3  11   4  125.44    5.01
  -3 -11  -3   65.97    5.86
  -3  11   3   60.90    4.48
  -3 -11  -2  246.61    8.23
  -3  11   2  233.05    6.73
  -3 -11  -1   18.79    5.13
  -3  11   1   14.10    4.07
  -3 -11   0  497.76   10.91
  -3  11   0  475.72    9.50
  -3 -11   1   12.17    4.90
  -3 -11   3   61.50    5.25
  -3 -11   4  137.51    5.94
  -3 -11   5   19.58    3.57
  -3 -11   6  103.84    4.40
  -3 -12  -6  322.47    6.25
  -3 -12  -5   82.27    4.03
  -3 -12  -4   58.65    3.94
  -3 -12  -3  127.77    5.05
  -3 -12  -2   74.65    4.67
  -3  12   2   64.48    3.26
  -3 -12  -1    6.57    3.55
  -3  12   1    6.37    2.65
  -3 -12   0   47.40    4.08
  -3  12   0   41.63    3.36
  -3  12  -1    5.69    2.93
  -3  12  -2   70.08    3.84
  -3 -12   3  102.67    4.15
  -3 -12   4   42.75    2.84
   4   0   0 1633.72   19.87
  -4   0   0 1626.70   20.18
   4   0   1 2420.73   24.86
  -4   0  -1 2377.82   25.09
   4   0   2 1133.92   15.62
  -4   0  -2 1055.41   14.79
  -4   0   3  715.08   14.60
   4   0   3  738.22   11.64
  -4   0  -3  698.09   11.52
   4   0   4  352.62    7.85
  -4   0   4  335.26   10.63
   4   0  -4  340.52   10.37
  -4   0  -4  328.80    7.38
  -4   0   5   59.34    5.98
   4   0   5   63.25    3.96
  -4   0  -5   54.95    3.58
   4   0  -5   61.14    5.69
   4   0  -6  909.79   17.80
  -4   0   6  863.69   17.70
   4   0  -7 1562.23   24.82
  -4   0   7 1517.12   26.08
  -4   0   8  457.59   14.62
   4   0  -8  437.40   13.83
  -4   0   9  584.89   17.07
   4   0  -9  595.48   16.29
   4   0  -9  563.39   11.78
  -4   0   9  559.63   12.10
  -4   0  -9  552.06   11.81
   4   0 -10   19.34    5.78
  -4   0  10   20.35    5.37
  -4   0  10   16.72    6.26
  -4   0 -10   18.21    5.90
   4   0 -10   19.92    4.83
  -4   0  11    8.38    5.43
   4   0 -11   11.35    5.45
  -4   0  11   10.45    5.99
   4   0 -11    6.29    4.69
  -4   0 -11    7.31    5.90
   4   0 -12  326.59    9.82
  -4   0  12  312.01   10.23
  -4   0 -12  328.79   10.40
   4   0 -13  356.05   10.19
  -4   0  13  344.36   10.69
  -4   0 -13  344.85   10.56
  -4   0  14   14.06    5.72
   4   0 -14   13.33    5.08
  -4   0 -14   14.42    6.26
  -4   0  15   12.63    5.86
   4   0 -15   11.01    5.11
  -4   0 -15   10.83    5.84
  -4   0  16   30.50    5.77
   4   0 -16   25.21    5.07
  -4   0 -16   32.28    6.05
   4   0 -17   15.76    4.51
  -4   0 -17   18.30    5.28
  -4   0 -18  194.39    6.87
  -4   0 -18  193.48    6.83
   4   0 -19  128.32    4.59
  -4   0  19  131.53    5.10
  -4   0 -20   71.16    3.54
   4   0 -20   56.07    2.83
   4   1 -20   87.28    3.04
  -4   1  19   19.25    3.19
  -4  -1 -19   24.52    3.67
   4   1 -19   25.71    3.62
   4   1 -18   19.06    3.95
  -4   1  18   15.75    4.03
  -4  -1 -18   23.13    4.28
   4   1 -17   90.77    5.66
   4   1 -16   71.08    5.76
   4   1 -15  537.68   11.81
  -4   1  15  520.41   12.12
  -4   1  14  759.95   14.70
  -4  -1 -14  759.26   14.28
   4   1 -14  782.08   14.61
  -4   1  13  113.18    7.56
   4   1 -13  113.76    7.11
  -4  -1 -13  112.62    7.53
  -4   1  12  667.07   13.83
  -4  -1 -12  669.13   13.44
   4   1 -12  659.88   13.51
  -4   1  11  234.84   12.54
   4   1 -11  222.61   11.21
  -4   1  11  230.58    8.98
  -4  -1 -11  224.55    8.83
  -4   1  10  242.71   12.31
  -4   1  10  215.51    8.49
   4   1 -10  216.98   10.76
   4   1 -10  203.78    8.26
  -4  -1 -10  214.31    8.37
  -4   1   9 1501.61   27.16
  -4   1   9 1444.69   19.53
   4   1  -9 1488.89   25.85
  -4  -1  -9 1453.38   19.32
   4   1  -9 1455.42   19.27
  -4   1   8  115.16    8.00
   4   1  -8  124.97    8.42
  -4   1   8  134.19    6.65
   4  -1   7   14.49    3.41
   4   1  -7   10.04    5.07
  -4   1   7   15.26    5.11
   4   1  -6 3186.11   36.63
   4  -1   6 3216.48   30.66
  -4   1   5 1765.88   25.86
   4   1  -5 1758.93   24.88
   4  -1   5 1822.89   21.07
  -4   1   4  506.88   12.56
   4  -1   4  547.27   10.81
  -4   1   3  285.88    9.34
  -4  -1  -3  280.44    6.49
   4  -1   3  300.92    8.29
  -4  -1  -2  281.38    7.13
   4  -1   2  302.60    8.42
   4   1  -2  293.57    8.90
  -4   1   2  271.81    9.09
  -4  -1  -1  555.21   10.58
   4  -1   1  584.47   11.54
   4   1  -1  568.22   11.41
  -4  -1   0 3727.00   34.57
   4   1   0 3795.08   34.28
  -4  -1   1  558.84   11.50
   4   1   1  568.65   10.50
  -4   1  -1  562.29   11.52
  -4  -1   2  305.17    9.23
   4  -1  -2  290.94    9.31
   4   1   2  296.88    7.17
  -4   1  -2  312.49    8.59
   4  -1  -3  275.81    9.16
   4   1   3  284.17    6.36
  -4   1  -3  275.16    7.76
   4  -1  -4  542.63   12.93
  -4   1  -4  531.22   10.67
  -4  -1   5 1778.48   25.94
   4  -1  -5 1781.20   24.98
  -4   1  -5 1713.24   20.22
  -4  -1   6 3014.89   37.72
  -4   1  -6 3010.24   29.50
   4  -1  -6 3054.61   35.41
  -4   1  -7   12.22    3.24
  -4  -1   7   10.00    5.44
   4  -1  -7    9.11    4.74
   4  -1  -8  115.28    7.74
  -4  -1   8  124.33    8.87
  -4   1  -8  119.71    6.73
   4  -1  -9 1493.90   25.77
  -4  -1   9 1459.73   26.90
  -4   1  -9 1417.08   19.05
  -4  -1   9 1438.95   19.62
   4  -1 -10  222.48   10.97
  -4  -1  10  210.12   11.87
  -4  -1  10  212.51    8.66
  -4   1 -10  207.15    8.51
  -4  -1  11  207.66   11.93
   4  -1 -11  229.07    8.43
  -4  -1  11  226.43    9.02
   4  -1 -11  227.34   11.65
  -4   1 -11  217.00    9.08
  -4  -1  12  656.38   14.00
  -4   1 -12  635.01   13.66
   4  -1 -12  653.33   13.02
  -4  -1  13  119.10    7.90
   4  -1 -13  120.38    6.97
  -4   1 -13  119.82    8.07
   4  -1 -14  760.34   13.91
  -4  -1  14  777.55   15.48
  -4   1 -14  777.23   14.91
  -4  -1  15  530.19   12.60
   4  -1 -15  520.52   11.34
  -4   1 -15  523.12   12.33
  -4  -1  16   72.66    6.55
  -4   1 -16   72.03    6.95
  -4  -1  17   82.84    6.10
  -4   1 -17   94.04    6.56
   4  -1 -18   17.96    3.51
  -4  -1  18   18.23    4.48
  -4   1 -18   21.84    4.68
   4  -1 -18   20.79    3.91
  -4   1 -18   26.46    5.00
   4  -1 -19   21.65    2.97
   4  -1 -19   23.44    3.15
  -4   1 -19   25.12    4.07
  -4   1 -19   30.95    3.93
  -4   1 -20  143.01    4.25
   4   2 -20   47.54    3.01
  -4   2  19   35.17    2.96
   4   2 -19   40.08    3.46
  -4  -2 -19   44.60    3.48
   4   2 -19   45.09    3.87
  -4   2  18  144.07    5.43
   4   2 -18  150.71    5.76
  -4   2  17   11.61    4.30
   4   2 -17   11.22    4.44
   4   2 -16  433.39   10.18
  -4  -2 -16  409.35    9.55
   4   2 -15  714.05   13.33
  -4  -2 -15  704.43   12.93
   4   2 -14  271.35    9.15
  -4  -2 -14  255.09    8.87
  -4   2  13  584.86   12.88
   4   2 -13  606.25   13.06
  -4  -2 -13  563.48   12.13
  -4   2  12  586.23   13.07
   4   2 -12  544.41   13.06
  -4  -2 -12  566.85   12.24
  -4   2  11  219.32    8.84
  -4  -2 -11  227.23    8.68
  -4   2  10  220.29   11.66
   4   2 -10  221.64    8.34
  -4   2  10  212.61    8.30
   4   2 -10  224.38   10.98
  -4  -2 -10  218.17    8.41
  -4   2   9   89.97    8.03
  -4   2   9   97.20    6.50
   4   2  -9   98.03    8.06
   4   2  -9  103.35    6.39
  -4  -2  -9  101.45    6.67
  -4   2   8  563.41   16.38
   4  -2   8  606.06   12.93
  -4   2   8  558.11   11.67
   4   2  -8  583.50   15.58
   4   2  -8  588.64   11.91
  -4  -2  -8  567.27   11.63
  -4   2   7  386.45   12.88
   4  -2   7  384.28   10.26
   4   2  -7  389.37   12.45
  -4   2   6 2229.62   32.12
   4  -2   6 2185.31   26.04
  -4   2   5 1133.82   20.52
   4  -2   5 1160.22   17.85
   4   2  -4   73.23    6.18
   4  -2   4   81.94    5.87
  -4   2   4   71.32    6.25
   4   2  -3 2547.07   29.17
  -4   2   3 2499.61   30.47
   4   2  -2  755.61   13.75
   4  -2   2  773.38   14.11
  -4   2   2  728.18   14.42
  -4  -2  -1  107.55    4.93
   4   2  -1  108.18    5.90
  -4   2   1  103.88    6.24
  -4  -2   0   12.17    3.51
  -4   2   0    8.04    3.99
   4   2   0   10.21    3.60
  -4  -2   1  100.57    5.70
   4  -2  -1  100.76    6.30
   4   2   1  103.89    4.73
  -4  -2   2  726.95   14.13
   4   2   2  707.48    9.38
   4  -2  -2  740.74   14.85
  -4   2  -2  732.31   13.53
   4  -2  -3 2550.81   30.10
  -4   2  -3 2513.57   28.13
  -4  -2   4   67.70    6.36
   4  -2  -4   62.45    5.90
   4  -2  -5 1100.29   19.64
   4  -2  -6 1991.88   27.98
  -4  -2   7  401.86   13.56
   4  -2  -7  398.72   12.59
  -4  -2   8  597.70   16.75
  -4  -2   8  586.14   12.11
  -4   2  -8  570.21   11.84
   4  -2  -8  592.65   15.65
  -4  -2   9   95.19    8.52
  -4  -2   9   99.71    6.83
  -4   2  -9  103.51    7.12
   4  -2  -9   90.30    7.68
   4  -2 -10  214.18   10.97
  -4  -2  10  207.95   11.55
  -4  -2  10  219.81    8.76
  -4   2 -10  219.13    8.87
  -4  -2  11  230.05    9.06
  -4   2 -11  216.90    9.22
  -4  -2  12  621.11   13.88
   4  -2 -12  616.57   12.70
  -4  -2  13  574.10   13.65
  -4   2 -13  570.84   13.13
   4  -2 -13  573.75   12.00
  -4  -2  14  267.98    9.87
   4  -2 -14  266.04    8.77
  -4   2 -14  275.42    9.94
  -4  -2  15  738.45   14.59
  -4   2 -15  724.00   14.15
  -4  -2  16  432.08   10.96
  -4   2 -16  439.38   10.92
  -4  -2  17   12.34    5.08
   4  -2 -17   13.35    3.93
  -4   2 -17   16.60    5.46
   4  -2 -18  144.24    5.05
  -4  -2  18  153.88    6.32
  -4   2 -18  176.44    6.49
   4  -2 -18  143.70    4.62
  -4   2 -18  175.09    6.71
  -4   2 -19   50.11    4.11
  -4  -2  19   39.32    3.88
  -4   2 -19   44.95    4.19
   4  -2 -19   35.06    2.68
  -4   2 -20   49.83    3.07
   4   3 -20   78.10    3.82
   4   3 -19   80.99    3.88
   4   3 -19   88.70    4.17
   4   3 -18  112.82    4.96
  -4  -3 -18  118.23    4.56
  -4   3  17  215.08    6.65
   4   3 -17  230.96    7.27
  -4  -3 -17  226.97    6.42
   4   3 -16  256.74    8.20
  -4   3  16  234.02    7.64
  -4  -3 -16  238.62    7.33
   4   3 -15  516.95   11.35
  -4   3  15  503.09   11.09
  -4  -3 -15  500.32   10.51
   4   3 -14   36.05    5.74
  -4  -3 -14   36.41    5.38
   4   3 -13    2.74    4.98
  -4  -3 -13    0.03    5.05
  -4   3  12  294.09    9.63
  -4  -3 -12  280.08    9.06
  -4   3  11  666.25   13.51
  -4  -3 -11  636.29   12.58
  -4   3  10   40.05    6.64
  -4   3  10   43.49    6.13
   4   3 -10   44.05    5.85
  -4  -3 -10   45.96    5.58
   4   3 -10   44.11    6.99
  -4  -3 -10   42.02    6.05
  -4   3   9 1502.71   27.77
   4   3  -9 1560.14   20.26
  -4  -3  -9 1504.18   19.00
   4   3  -9 1548.87   27.09
  -4   3   9 1495.87   20.15
  -4   3   8   24.17    6.17
   4  -3   8   24.16    4.78
  -4   3   8   20.17    4.91
  -4  -3  -8   21.56    5.05
   4  -3   7 1415.72   22.18
  -4   3   7 1338.49   18.18
  -4   3   6 1975.03   29.37
   4  -3   6 2045.72   26.83
   4   3  -6 1967.53   27.92
   4   3  -5  531.79   13.25
   4  -3   5  546.48   12.90
  -4   3   5  536.08   14.32
   4   3  -4  250.40    9.16
   4  -3   4  258.96    9.15
  -4   3   4  263.19   10.37
   4  -3   3 1447.09   21.02
   4   3  -3 1424.26   20.33
  -4   3   3 1395.66   21.83
   4   3  -2   81.05    5.28
  -4   3   2   75.89    6.04
  -4  -3  -1  511.59    8.88
   4  -3   1  554.01   13.00
   4   3  -1  543.87   10.68
  -4   3   1  513.62   12.55
  -4  -3   0 1477.42   18.19
   4  -3   0 1463.65   21.63
  -4   3   0 1472.60   21.77
  -4  -3   1  484.99   10.67
   4  -3  -1  503.05   12.35
  -4   3  -1  515.05   12.79
  -4  -3   2   71.43    5.51
   4  -3  -2   66.86    5.81
  -4  -3   3 1430.53   21.50
   4  -3  -3 1477.23   22.67
  -4  -3   4  258.28    9.74
   4  -3  -4  259.02    9.81
  -4  -3   5  525.72   14.01
   4  -3  -5  532.87   13.71
  -4  -3   6 1964.83   29.03
   4  -3  -6 2013.68   28.89
   4  -3  -7 1316.01   23.40
   4  -3  -8   18.96    5.39
  -4  -3   9 1506.35   28.63
  -4  -3   9 1546.18   21.07
   4  -3 -10   48.38    6.82
  -4  -3  10   44.91    7.46
  -4  -3  10   49.83    6.41
  -4   3 -10   48.30    6.61
  -4  -3  11  673.31   14.32
  -4   3 -11  657.26   13.79
  -4  -3  12  321.05   10.63
  -4   3 -12  306.78   10.27
  -4  -3  13    1.37    5.82
  -4   3 -13    0.99    6.24
  -4  -3  14   36.76    6.39
  -4   3 -14   40.63    6.86
  -4  -3  15  520.42   12.35
  -4   3 -15  517.44   11.83
  -4  -3  16  266.44    9.03
  -4   3 -16  265.81    8.90
  -4  -3  17  239.77    8.00
  -4   3 -17  248.51    7.61
  -4   3 -17  256.82    7.99
  -4  -3  18  120.34    5.80
  -4   3 -18  125.18    5.53
  -4   3 -18  134.04    5.93
  -4  -3  19   80.83    4.24
  -4   3 -19   89.80    4.08
   4   4 -19   46.17    2.94
   4   4 -19   53.53    3.13
   4   4 -18  289.40    6.51
   4   4 -18  295.33    6.49
  -4   4  17   27.33    3.59
   4   4 -17   30.13    4.10
  -4  -4 -17   25.55    3.21
  -4  -4 -16   71.45    4.43
   4   4 -16   78.97    5.58
  -4   4  16   73.80    5.01
  -4  -4 -15   30.23    4.44
  -4   4  15   27.05    4.80
   4   4 -15   29.41    5.20
  -4  -4 -14   43.04    4.99
  -4   4  14   41.21    5.52
   4   4 -14   44.42    5.84
  -4   4  13   28.83    5.61
   4   4 -13   29.02    5.62
  -4  -4 -13   27.68    4.95
  -4  -4 -12  437.44   10.09
   4   4 -12  473.20   11.58
  -4  -4 -11   39.78    5.39
   4   4 -11   40.87    5.94
  -4  -4 -10  916.35   14.42
  -4   4  10  952.75   15.97
   4   4  -9  197.92   10.68
  -4   4   9  204.80   11.24
   4  -4   9  207.41   10.21
  -4  -4  -9  198.00    7.35
  -4   4   9  199.87    8.00
  -4   4   8  844.06   20.94
   4  -4   8  842.81   18.64
  -4   4   8  777.50   14.13
   4   4  -8  825.78   14.28
  -4  -4  -8  798.23   12.92
   4   4  -8  846.05   20.12
  -4   4   7 1211.51   23.82
   4  -4   7 1266.53   22.56
   4   4  -7 1246.57   17.39
  -4   4   7 1224.17   17.50
   4   4  -7 1263.98   23.54
   4  -4   6  484.12   13.63
  -4   4   6  452.00   10.30
   4   4  -6  489.67   14.15
  -4   4   6  470.39   14.47
   4  -4   5  439.64   12.81
   4   4  -5  432.79   12.80
  -4   4   5  420.85    9.73
  -4   4   5  456.68   14.06
   4  -4   4  473.85   12.93
   4   4  -4  510.34   13.17
  -4   4   4  474.54   13.30
  -4   4   3  522.37   13.79
   4   4  -3  568.06   12.90
   4   4  -2  207.29    7.63
   4  -4   2  198.91    8.85
  -4   4   2  184.95    8.77
   4   4  -1 1631.93   19.88
   4  -4   1 1590.85   24.20
   4  -4   0 3526.33   39.11
  -4   4   0 3517.00   38.96
  -4  -4   1 1445.00   19.32
   4  -4  -1 1506.67   23.01
   4  -4  -2  188.69    8.79
  -4  -4   2  198.06    7.89
  -4  -4   3  544.38   13.44
   4  -4  -3  504.03   13.41
  -4  -4   4  490.28   13.53
   4  -4  -4  491.65   13.76
   4  -4  -5  451.57   13.48
  -4  -4   5  443.16   13.51
  -4  -4   6  464.29   14.52
   4  -4  -6  428.13   13.40
  -4  -4   7 1227.22   18.19
  -4   4  -7 1265.65   16.93
  -4  -4   7 1249.58   24.89
  -4   4  -7 1207.24   16.24
   4  -4  -7 1205.96   22.88
  -4   4  -7 1221.40   17.11
  -4  -4   8  852.12   21.48
  -4  -4   8  825.60   14.95
  -4   4  -8  817.91   14.00
  -4   4  -8  822.25   13.28
   4  -4  -8  808.94   19.35
  -4   4  -8  796.91   14.22
  -4  -4   9  186.53   11.10
  -4   4  -9  199.93    8.11
  -4   4  -9  200.55    7.11
  -4   4  -9  191.06    8.36
   4  -4  -9  183.78   10.39
  -4  -4  10  986.04   16.94
  -4   4 -10  982.83   15.65
  -4   4 -10  994.66   14.59
  -4   4 -10  941.66   15.90
  -4  -4  10  966.32   16.56
  -4  -4  11   42.61    6.63
  -4  -4  12  478.21   12.40
  -4  -4  13   27.81    6.39
   4  -4 -14   36.21    4.86
  -4   4 -14   45.06    6.46
  -4  -4  14   45.35    6.58
  -4  -4  15   37.12    6.18
  -4   4 -15   33.64    6.08
   4  -4 -15   28.33    4.47
  -4  -4  16   88.99    6.42
   4  -4 -16   73.39    4.48
  -4   4 -16   88.90    6.17
   4  -4 -17   25.09    3.22
  -4   4 -17   33.38    4.90
  -4  -4  18  295.71    7.09
  -4   4 -18  296.92    6.36
  -4  -4  19   47.37    3.40
   4   5 -18   33.65    3.08
   4   5 -18   36.37    3.12
   4   5 -17   81.50    4.37
   4   5 -17   83.03    4.43
  -4   5  16   25.51    3.61
   4   5 -16   27.42    4.35
  -4   5  15  379.60    8.48
   4   5 -15  398.22    9.24
  -4   5  14  423.80    9.63
   4   5 -14  445.48   10.53
  -4   5  13  253.34    8.41
   4   5 -13  258.41    8.72
   4   5 -12  771.30   14.15
  -4   5  12  715.47   13.43
   4   5 -11  106.85    6.95
   4   5  -9  230.13    8.34
  -4  -5  -8  143.90    7.00
  -4   5   8  139.24    7.42
   4   5  -8  145.58    7.02
  -4   5   7   96.49    8.50
   4  -5   7   95.39    8.04
  -4   5   7   94.51    6.54
   4   5  -7   88.42    6.03
   4   5  -7   95.41    8.11
  -4  -5  -7   96.33    6.51
   4  -5   6 1594.63   26.97
  -4   5   6 1519.90   19.80
   4   5  -6 1626.32   26.79
   4   5  -6 1561.73   19.40
  -4  -5  -6 1559.50   21.06
  -4   5   6 1538.18   27.05
   4  -5   5  499.96   14.81
  -4   5   5  476.55   10.78
   4   5  -5  496.66   13.93
   4   5  -5  511.45   10.34
  -4  -5  -5  512.79   12.06
  -4   5   5  483.26   14.85
  -4   5   4  897.26   14.40
   4   5  -4  997.02   18.37
  -4  -5  -4  988.23   16.61
  -4   5   4  904.74   19.70
   4   5  -3  297.98    9.68
   4  -5   3  293.81   11.21
  -4   5   3  270.59    8.18
  -4   5   3  287.59   11.34
   4  -5   2 1222.12   22.07
  -4  -5  -2 1211.40   18.75
   4  -5   1  789.97   17.99
  -4   5   1  737.44   17.34
  -4  -5  -1  770.85   14.56
   4  -5   0 1246.21   22.36
  -4   5   0 1263.09   22.92
  -4  -5   0 1223.08   18.68
   4  -5  -1  699.79   16.72
  -4   5  -1  714.71   12.42
  -4  -5   1  735.78   14.59
   4  -5  -2 1167.08   21.51
  -4   5  -2 1174.81   16.20
  -4  -5   2 1157.68   18.64
  -4  -5   3  262.11    9.74
   4  -5  -3  257.70   10.61
  -4  -5   3  267.46    9.89
  -4  -5   4  923.42   18.75
   4  -5  -4  963.09   20.13
  -4  -5   4  932.77   16.93
  -4  -5   5  484.80   14.60
  -4  -5   5  532.13   11.29
  -4   5  -5  520.88   10.48
   4  -5  -5  485.44   14.49
  -4   5  -5  499.02   10.69
  -4  -5   6 1575.35   20.37
  -4   5  -6 1577.70   18.85
  -4  -5   6 1511.20   27.20
   4  -5  -6 1548.82   26.70
  -4   5  -6 1513.40   19.15
  -4  -5   6 1489.37   22.13
  -4  -5   7   90.08    8.51
  -4  -5   7   97.85    6.76
  -4   5  -7   95.07    6.35
   4  -5  -7   91.87    7.88
  -4   5  -7   91.92    5.76
  -4   5  -7   89.20    6.61
  -4  -5   7   90.41    7.51
  -4   5  -8  147.60    7.06
  -4  -5   8  154.05    7.73
  -4   5  -8  136.99    6.61
  -4   5  -8  143.04    7.41
  -4  -5   8  137.70    8.13
  -4   5  -9  230.70    8.24
  -4   5  -9  227.40    7.76
  -4   5  -9  234.90    8.72
  -4  -5   9  223.73    8.64
  -4   5 -10  141.90    7.30
  -4   5 -10  147.53    6.59
  -4   5 -10  144.90    7.72
  -4  -5  10  142.25    7.40
  -4  -5  11  102.31    7.57
  -4   5 -11  103.96    6.65
  -4   5 -11  107.60    5.79
  -4   5 -11  101.81    7.16
  -4  -5  12  767.11   15.12
  -4   5 -12  723.95   13.08
  -4   5 -12  763.06   12.30
  -4   5 -12  731.99   13.71
   4  -5 -13  240.53    7.72
  -4  -5  13  271.28    9.73
  -4   5 -13  252.52    8.28
  -4   5 -13  264.23    8.83
  -4  -5  14  465.11   11.51
  -4   5 -14  432.09    9.73
  -4   5 -14  451.76   10.41
   4  -5 -15  384.10    7.98
  -4  -5  15  428.46   10.70
  -4   5 -15  389.24    8.59
  -4   5 -15  420.37    9.58
   4  -5 -16   25.58    3.33
  -4  -5  16   27.53    4.92
  -4   5 -16   27.35    4.05
  -4  -5  17   86.96    5.03
  -4   5 -17   81.33    4.05
  -4  -5  18   34.62    3.53
   4   6 -18   45.78    3.47
   4   6 -17    9.18    2.75
   4   6 -17    8.26    2.55
   4   6 -16  453.77    8.15
   4   6 -16  412.68    7.41
  -4   6  15  257.28    6.05
   4   6 -15  274.61    7.31
  -4   6  14  265.82    7.07
   4   6 -14  285.40    8.10
  -4   6  13   51.71    5.07
   4   6 -13   60.59    5.39
   4   6 -12  200.96    7.62
  -4   6  12  190.38    7.36
  -4   6  11  986.74   15.50
   4   6 -10  270.94    8.81
  -4   6  10  270.96    8.93
  -4  -6  -9  246.85    8.06
   4   6  -9  239.24    8.50
  -4  -6  -8   70.35    5.82
   4   6  -8   68.21    5.71
  -4  -6  -7  262.43    9.20
  -4   6   7  265.25    8.91
   4   6  -7  262.76    8.44
  -4  -6  -6  131.99    7.46
   4   6  -6  130.18    6.36
  -4   6   6  123.14    7.04
   4   6  -6  111.00    8.02
   4   6  -5  629.22   11.53
  -4   6   5  614.24   12.40
  -4   6   5  620.11   17.50
  -4  -6  -5  625.15   13.68
   4  -6   4  205.54   10.60
  -4   6   4  199.31    7.85
  -4   6   4  192.68   10.24
  -4   6   3  763.08   13.73
   4  -6   3  828.11   19.60
  -4   6   3  792.84   19.39
  -4  -6  -3  816.34   15.64
   4  -6   2  320.62   12.34
  -4   6   2  305.47   11.85
  -4  -6  -2  325.31   10.82
  -4   6   1  497.22   15.15
  -4  -6  -1  520.93   12.92
   4  -6   1  538.38   15.90
   4  -6   0   27.07    5.62
  -4   6   0   28.77    6.02
  -4  -6   0   25.91    6.12
   4  -6  -1  510.00   15.26
  -4   6  -1  522.79   11.21
  -4  -6   1  521.78   13.24
   4  -6  -2  314.45   12.27
  -4   6  -2  309.99    8.91
  -4  -6   2  303.35   10.82
   4  -6  -3  778.33   18.38
  -4   6  -3  786.52   13.66
  -4  -6   3  771.31   15.62
   4  -6  -4  209.81   10.43
  -4   6  -4  211.62    7.85
  -4  -6   4  198.86    9.34
  -4  -6   5  666.72   12.69
  -4   6  -5  634.79   12.47
  -4  -6   6  108.97    8.87
  -4  -6   6  131.05    7.06
  -4  -6   6  123.98    8.06
  -4  -6   7  253.17    8.97
  -4  -6   7  257.38    9.86
  -4  -6   8   78.31    6.63
  -4   6  -8   75.27    5.90
  -4  -6   8   77.42    6.90
  -4  -6   9  240.75    9.05
  -4   6  -9  244.11    8.12
  -4  -6   9  236.78    8.95
  -4   6  -9  235.14    7.78
  -4   6 -10  259.85    7.96
  -4   6 -10  260.08    8.13
  -4   6 -10  268.69    8.59
  -4  -6  10  250.87    8.57
  -4   6 -11  982.36   14.27
  -4   6 -11 1009.69   14.77
  -4   6 -11 1011.01   15.12
  -4  -6  12  221.20    8.99
  -4   6 -12  193.06    7.01
  -4   6 -12  216.25    7.13
  -4   6 -12  211.60    7.72
  -4  -6  13   62.14    6.34
  -4   6 -13   54.24    4.89
  -4   6 -13   58.82    4.63
  -4   6 -13   59.41    5.53
   4  -6 -13   57.00    4.70
   4  -6 -14  262.71    6.69
  -4   6 -14  258.76    6.81
   4  -6 -15  256.07    5.70
  -4   6 -15  254.48    5.95
  -4  -6  16  470.58    9.01
  -4  -6  17   12.48    3.26
  -4  -6  18   55.17    4.36
   4   7 -16  149.46    4.49
   4   7 -15  229.36    5.97
   4   7 -15  179.08    4.46
   4   7 -14   13.83    3.31
   4   7 -14   11.38    3.72
  -4   7  13   61.21    4.40
  -4   7  12   72.21    5.13
  -4   7  11  623.61   11.49
   4   7 -11  627.32   11.59
  -4  -7 -10  540.78   10.38
  -4   7  10  533.61   11.16
   4   7 -10  521.98   10.86
  -4   7   9 1054.59   15.86
  -4  -7  -9 1094.74   15.87
   4   7  -9 1050.54   15.65
  -4  -7  -8  576.50   12.15
   4   7  -8  534.78   11.29
  -4  -7  -7   31.28    5.48
   4   7  -7   29.89    4.62
  -4  -7  -6   39.56    5.88
  -4   7   6   44.42    5.79
   4   7  -6   39.01    4.58
  -4   7   5  185.71    7.92
  -4   7   4   38.56    5.58
  -4  -7  -4   43.83    6.56
  -4   7   3  426.80   10.79
  -4  -7  -3  456.37   12.67
  -4  -7  -2  480.25   12.71
  -4  -7  -1  331.48   11.08
  -4  -7   0  149.73    8.57
  -4  -7   1  307.67   11.05
  -4   7  -2  480.37   11.23
  -4  -7   2  447.64   12.77
  -4   7  -3  440.09   10.77
  -4  -7   3  415.73   12.63
  -4   7  -4   43.81    5.59
  -4  -7   4   34.31    6.86
  -4   7  -5  187.18    7.85
  -4  -7   6   42.65    5.34
  -4   7  -6   44.26    5.63
  -4  -7   6   41.06    6.32
  -4  -7   7   27.44    5.26
  -4   7  -7   30.42    5.27
  -4  -7   7   28.04    6.06
  -4  -7   8  546.88   11.95
  -4  -7   8  548.29   12.61
  -4  -7   9 1052.51   16.46
  -4  -7   9 1036.86   16.46
  -4  -7  10  519.38   11.68
  -4   7 -10  530.30   10.99
  -4  -7  11  663.66   12.78
  -4   7 -11  665.68   11.68
  -4   7 -12   84.23    5.15
  -4   7 -13   60.99    4.37
   4  -7 -13   60.26    3.97
  -4  -7  14   14.52    4.47
  -4  -7  15  244.77    6.80
  -4  -7  16  158.45    4.94
   4   8 -13   41.47    3.73
  -4   8  12   38.49    3.60
   4   8 -12   42.83    4.13
  -4   8  11   79.22    4.80
   4   8 -11   86.88    5.10
  -4   8  10  840.71   12.89
   4   8 -10  852.06   12.75
  -4  -8  -9   11.90    4.10
  -4   8   9   14.97    4.45
   4   8  -9   12.66    4.16
  -4  -8  -8   99.24    6.21
  -4   8   8   99.37    6.07
   4   8  -8   90.64    5.43
  -4  -8  -7  157.35    7.42
   4   8  -7  144.86    6.18
  -4  -8  -5  331.55   10.35
  -4  -8  -4  275.30    9.95
  -4   8   4  273.08    8.90
  -4  -8  -3  286.02   10.61
  -4   8   3  288.19    9.18
  -4  -8  -2  139.40    8.76
  -4   8   2  141.17    7.26
  -4  -8  -1  695.89   15.72
  -4  -8   0  297.59   10.87
  -4  -8   1  684.69   15.32
  -4  -8   2  142.73    8.83
  -4   8  -3  283.25    9.05
  -4  -8   3  281.20   10.42
  -4   8  -4  274.51    9.01
  -4   8  -5  324.53    9.61
  -4   8  -6   55.45    5.82
  -4  -8   6   53.40    6.20
  -4  -8   7  153.93    7.73
  -4  -8   7  154.07    6.67
  -4   8  -7  159.74    7.29
  -4  -8   8   96.29    6.36
  -4  -8   8   96.81    6.01
  -4   8  -8  100.92    6.32
  -4  -8   9   12.45    4.09
  -4  -8   9   10.53    4.64
  -4   8  -9   15.52    4.72
  -4  -8  10  842.83   13.22
  -4  -8  11   79.85    5.67
   4  -8 -12   44.23    3.68
  -4  -8  12   42.84    4.63
  -4   8 -12   43.71    4.11
  -4  -8  13   47.61    4.39
   4   9 -12  223.33    4.74
   4   9 -11   98.09    3.92
  -4   9  10  111.43    4.57
   4   9 -10  111.74    4.38
  -4  -9  -9   70.33    4.70
  -4   9   9   67.67    4.70
   4   9  -9   61.79    3.87
  -4  -9  -8  120.65    5.77
  -4   9   8  116.54    5.66
  -4  -9  -7   40.98    5.27
  -4   9   7   38.58    4.71
  -4   9   6  182.84    7.04
  -4  -9  -5  852.39   15.11
  -4  -9  -4  297.21   10.06
  -4  -9  -3  225.04    8.96
  -4   9   3  218.66    7.97
  -4   9   2  564.42   11.80
  -4  -9  -2  571.26   13.22
  -4  -9  -1   49.29    6.75
  -4   9   1   54.09    5.89
  -4  -9   0  134.25    8.02
  -4  -9   1   47.65    6.64
  -4  -9   2  524.81   13.18
  -4  -9   3  193.85    9.10
  -4  -9   5  760.25   14.47
  -4   9  -5  823.82   13.99
  -4  -9   6  164.65    7.41
  -4   9  -6  191.88    7.55
  -4  -9   7   37.48    4.86
  -4   9  -7   41.85    5.17
  -4  -9   8  109.81    5.55
  -4   9  -8  122.66    6.14
  -4   9  -9   76.71    5.22
  -4   9 -10  133.79    5.55
  -4 -10  -9  133.81    4.44
  -4 -10  -8   38.51    3.88
  -4  10   8   33.51    3.32
  -4  10   7  181.97    5.58
  -4 -10  -6   47.31    4.96
  -4  10   6   41.28    4.10
  -4 -10  -5  312.31    8.60
  -4  10   5  289.91    7.50
  -4 -10  -4  198.82    7.62
  -4 -10  -3  210.30    8.16
  -4 -10  -2  178.28    7.76
  -4 -10  -1  386.73   10.73
  -4  10   1  407.84    9.46
  -4 -10   0   36.77    6.10
  -4  10   0   38.23    5.25
  -4 -10   1  386.18   10.60
  -4 -10   2  153.79    7.65
  -4 -10   3  192.65    7.68
  -4 -10   5  285.51    8.08
  -4 -10   6   42.46    4.36
  -4 -10   7  170.24    5.53
  -4 -11  -6   37.17    3.66
  -4 -11  -5  120.91    4.96
  -4  11   5   94.79    3.85
  -4 -11  -4   88.20    4.81
  -4  11   4   76.23    4.08
  -4 -11  -3  101.37    5.36
  -4  11   3   96.19    4.55
  -4 -11  -2  220.31    7.01
  -4 -11  -1   91.95    5.70
  -4 -11   0   75.16    5.24
  -4  11   0   75.98    4.71
  -4 -11   1   87.74    5.45
  -4  11  -1   91.95    5.03
  -4 -11   2  203.39    6.76
  -4  11  -2  217.90    6.40
  -4  11  -3  107.47    5.17
  -4 -11   4   79.99    4.43
  -4  11  -4   85.35    4.69
  -4 -11   5   89.65    4.13
  -4  11  -9   69.55    3.70
  -4 -12  -4  331.46    5.73
  -4 -12  -3    3.95    2.35
  -4 -12  -2   67.30    3.50
  -4 -12  -1   21.53    2.88
  -4 -12   0    2.59    2.54
  -4  12   0    2.16    2.20
  -4 -12   1   16.51    2.68
  -4  12  -3    2.81    2.26
  -4  12  -4  290.87    5.04
  -5   0   0   -0.74    3.93
   5   0   0    1.96    3.68
  -5   0  -1 1700.61   23.44
  -5   0   1 1752.79   24.79
   5   0   1 1732.03   23.09
   5   0  -1 1754.86   24.33
  -5   0  -2   27.19    4.37
  -5   0   2   28.03    5.10
   5   0   2   27.12    4.37
   5   0  -2   26.37    5.00
  -5   0  -3  263.75    8.75
  -5   0   3  264.34   10.45
   5   0  -3  275.10   10.35
  -5   0   4  475.06   14.09
  -5   0  -4  464.63   10.36
  -5   0   4  450.12   10.01
   5   0  -4  468.91   13.47
  -5   0  -5  178.56    7.53
  -5   0   5  170.46    7.32
  -5   0  -6   52.79    5.80
  -5   0   7  260.81   12.28
   5   0  -7  274.63   12.21
  -5   0   7  250.38    8.73
  -5   0  -7  246.55    8.51
  -5   0   8  103.43    9.37
   5   0  -8   99.24    8.65
  -5   0   8  106.57    6.95
  -5   0  -8  104.13    7.13
  -5   0   9  598.01   13.06
  -5   0  -9  579.04   12.59
  -5   0  -9  576.40   12.94
   5   0  -9  592.78   12.70
  -5   0  10  159.45    8.29
  -5   0 -10  169.61    8.29
  -5   0 -10  171.09    8.68
   5   0 -11 1907.92   23.59
  -5   0  11 1913.38   24.30
  -5   0 -11 1916.70   23.44
  -5   0 -11 1876.41   23.93
  -5   0  12   15.25    6.08
  -5   0 -12   21.29    6.29
   5   0 -12   18.61    5.50
  -5   0 -12   19.63    6.55
  -5   0  13   -1.55    5.66
  -5   0 -13    1.72    5.82
   5   0 -13    4.36    5.00
  -5   0 -13    1.04    6.09
   5   0 -14  211.90    8.06
  -5   0  14  217.03    8.84
  -5   0 -14  215.97    8.43
  -5   0 -14  214.93    8.75
   5   0 -15  242.71    8.14
  -5   0  15  248.73    8.69
  -5   0 -15  247.26    8.61
  -5   0  16  119.15    6.38
   5   0 -16  118.50    5.76
  -5   0 -16  129.16    6.51
   5   0 -17  678.23   10.56
  -5   0  17  674.01   11.03
  -5   0 -17  703.19   10.77
   5   0 -18   20.94    3.30
  -5   0  18   24.01    3.61
  -5   0 -18   25.58    3.61
  -5   0 -19  440.38    6.40
   5   1 -19    8.24    2.21
  -5  -1 -18    9.13    3.32
   5   1 -18    7.12    2.95
   5   1 -17   47.34    4.19
  -5   1  17   46.33    4.56
  -5  -1 -17   53.96    4.56
  -5   1  16  893.31   13.79
  -5  -1 -16  920.47   13.18
   5   1 -16  925.86   13.47
   5   1 -15  213.37    7.51
  -5   1  15  216.67    8.25
  -5  -1 -15  218.74    7.86
  -5   1  14   12.56    5.48
  -5  -1 -14   14.81    5.70
   5   1 -14   13.06    5.16
  -5   1  13  275.60    9.56
   5   1 -13  269.65    9.07
  -5  -1 -13  269.69    9.25
   5   1 -12   73.46    6.30
  -5   1  12   75.48    6.88
  -5  -1 -12   70.80    6.83
   5   1 -11  491.05   11.75
  -5   1  11  472.51   12.14
  -5  -1 -11  479.91   11.64
  -5  -1 -10  890.71   15.49
  -5   1  10  894.06   16.07
   5   1  -9  157.40    7.49
  -5  -1  -9  150.05    7.81
  -5   1   9  144.73    7.70
  -5   1   8   84.17    8.82
  -5   1   8   89.11    6.63
  -5  -1  -8   91.25    6.65
  -5   1   7  296.64   12.37
  -5   1   7  320.78    9.64
  -5  -1  -7  315.41    9.18
  -5   1   6  281.40   12.23
   5   1  -6  294.87    8.77
  -5   1   6  294.76    9.19
   5   1  -6  295.93   11.90
  -5  -1  -6  302.51    8.90
  -5   1   5 2778.32   37.21
   5   1  -5 2819.16   35.72
  -5  -1  -5 2762.20   27.69
   5   1  -4  417.81   12.89
  -5  -1  -4  412.02    9.72
   5  -1   4  403.41   10.52
  -5   1   4  395.02    9.47
   5   1  -3   11.31    4.45
   5  -1   3   14.33    4.06
  -5   1   2  170.23    8.73
   5   1  -2  163.09    7.87
   5  -1   2  182.44    7.98
  -5   1   1 1011.58   18.77
   5   1  -1  975.70   17.35
   5  -1   1 1015.78   17.54
   5   1   0    2.63    3.65
   5  -1   0    6.39    4.06
  -5   1   0    4.91    3.97
  -5  -1   0    2.88    3.40
   5   1   1  948.11   15.53
  -5   1  -1  952.76   17.33
  -5  -1   2  160.68    8.30
   5  -1  -2  164.39    8.53
  -5   1  -2  163.06    7.51
   5  -1  -3   13.25    4.91
  -5   1  -3    9.71    3.94
  -5  -1   3    9.27    4.82
  -5  -1   4  398.67   13.15
  -5   1  -4  403.96    9.85
  -5  -1   4  387.63    9.32
  -5   1  -4  362.03   10.37
  -5  -1   5 2801.33   37.45
  -5  -1   5 2726.53   28.23
  -5   1  -5 2736.78   27.70
  -5  -1   6  299.58   12.48
  -5   1  -6  278.28    8.83
  -5  -1   6  293.42    9.23
   5  -1  -6  305.01   11.93
   5  -1  -7  305.85   12.36
  -5   1  -7  315.86    9.42
   5  -1  -8   79.64    8.06
  -5  -1   8   88.78    6.75
  -5   1  -8   83.09    6.91
  -5   1  -8   92.09    7.26
  -5  -1   9  161.97    8.10
  -5   1  -9  160.44    8.11
  -5   1  -9  150.64    8.37
  -5  -1  10  922.85   16.32
  -5   1 -10  924.20   15.90
  -5   1 -10  891.69   16.20
   5  -1 -11  476.85   11.41
  -5  -1  11  470.58   12.17
  -5   1 -11  457.27   11.55
  -5   1 -11  441.91   12.07
  -5  -1  12   83.95    6.99
  -5   1 -12   80.01    6.95
   5  -1 -12   77.53    6.28
  -5   1 -12   82.04    7.62
   5  -1 -13  280.59    9.09
  -5  -1  13  277.99    9.82
  -5   1 -13  266.34    9.41
  -5   1 -13  272.88    9.90
  -5  -1  14   12.05    5.79
  -5   1 -14   10.32    5.88
   5  -1 -14   11.80    4.90
  -5   1 -14   11.66    6.18
  -5  -1  15  225.85    8.53
  -5   1 -15  216.50    8.24
   5  -1 -15  205.56    7.51
  -5   1 -15  225.34    8.58
   5  -1 -16  905.10   13.10
  -5  -1  16  900.17   14.08
  -5   1 -16  931.13   13.82
   5  -1 -17   45.73    4.04
  -5   1 -17   54.86    4.78
  -5  -1  17   47.39    4.77
  -5  -1  18    6.86    3.32
  -5   1 -18   10.93    3.40
   5  -1 -18    8.88    2.66
  -5  -1  19    7.86    2.33
  -5   1 -19   15.17    2.63
   5   2 -19    7.49    3.16
   5   2 -19    9.13    3.17
  -5   2  18   39.18    3.27
   5   2 -18   42.12    3.35
  -5  -2 -18   48.55    3.08
  -5  -2 -17    5.25    3.58
   5   2 -17    3.69    3.36
  -5   2  16  150.49    6.41
   5   2 -16  145.87    6.06
  -5   2  15  222.95    7.78
   5   2 -15  227.36    7.85
   5   2 -14   91.44    6.17
  -5   2  14   95.29    6.70
   5   2 -13   86.45    6.39
  -5   2  13   84.93    6.69
   5   2 -12  204.39    8.32
  -5   2  12  188.27    8.54
   5   2 -11  117.76    7.12
  -5   2  11  112.39    7.43
   5   2 -10  214.80    8.51
  -5   2  10  203.52    8.74
  -5   2   9   55.29    6.33
   5   2  -8  161.39    9.81
  -5   2   8  169.61    7.98
  -5   2   7  293.39   12.92
  -5   2   7  279.68    9.34
   5   2  -7  292.78    9.24
   5   2  -7  265.93   11.36
  -5   2   6  706.81   18.41
   5   2  -6  703.47   13.07
  -5   2   6  670.95   12.83
   5   2  -6  698.58   17.07
  -5   2   5  405.98   14.28
  -5   2   5  399.44   10.19
   5   2  -5  413.98    9.67
   5   2  -5  379.79   12.54
   5  -2   5  394.73   11.26
  -5   2   4 3544.17   42.12
   5   2  -4 3476.83   39.18
   5  -2   4 3586.21   37.61
  -5  -2  -4 3457.48   31.87
  -5   2   4 3458.74   32.06
   5  -2   3   14.61    4.45
   5   2  -3   11.53    4.58
  -5   2   3   16.53    5.00
   5   2  -2 2907.69   33.16
   5  -2   2 3122.17   34.85
   5   2  -1  432.83   11.23
   5  -2   1  459.19   12.64
  -5   2   1  451.27   13.08
  -5  -2   0  230.58    8.21
   5  -2   0  256.52    9.91
  -5   2   0  248.56    9.62
  -5  -2   1  419.52   11.45
  -5   2  -1  427.46   12.14
  -5  -2   2 2755.34   33.55
  -5   2  -2 2905.40   33.38
  -5   2  -3   15.46    5.17
  -5   2  -3   12.68    4.29
  -5  -2   3   13.63    4.77
  -5  -2   4 3407.82   40.77
  -5   2  -4 3459.61   32.25
   5  -2  -4 3551.08   41.40
  -5   2  -4 3455.14   37.75
  -5  -2   5  387.03   13.60
  -5  -2   5  404.39   10.23
  -5   2  -5  408.80   10.27
   5  -2  -5  395.45   13.26
  -5   2  -5  380.61   11.23
  -5  -2   6  714.34   18.88
  -5  -2   6  706.37   13.38
  -5   2  -6  703.68   13.19
   5  -2  -6  743.65   18.49
  -5  -2   7  290.71   12.95
  -5  -2   7  307.41    9.34
  -5   2  -7  290.55    9.24
   5  -2  -7  299.32   12.39
  -5  -2   8  163.11   10.76
  -5   2  -8  159.25    7.96
  -5   2  -8  174.51    8.56
  -5   2  -9   56.75    6.89
  -5   2  -9   58.10    7.24
  -5  -2  10  221.62    8.91
  -5   2 -10  207.64    8.83
  -5   2 -10  210.98    9.29
   5  -2 -11  105.26    6.76
  -5  -2  11  112.31    7.55
  -5   2 -11  110.07    7.50
  -5   2 -11  110.63    8.05
   5  -2 -12  183.01    7.89
  -5  -2  12  192.93    8.84
  -5   2 -12  191.16    8.53
  -5   2 -12  193.47    9.12
   5  -2 -13   87.22    6.17
  -5  -2  13   89.67    7.16
  -5   2 -13   88.13    7.15
  -5   2 -13   88.46    7.57
   5  -2 -14   94.07    6.12
  -5  -2  14   95.12    7.02
  -5   2 -14  101.76    7.07
  -5   2 -14  102.15    7.42
   5  -2 -15  215.52    7.22
  -5  -2  15  226.32    8.50
  -5   2 -15  236.86    8.27
  -5   2 -15  240.00    8.49
   5  -2 -16  150.48    6.02
  -5  -2  16  153.99    6.83
  -5   2 -16  162.17    6.59
  -5  -2  17    5.88    3.93
  -5   2 -17    4.55    3.88
   5  -2 -17    5.02    2.83
   5  -2 -18   44.41    3.08
  -5  -2  18   47.53    3.86
  -5   2 -18   54.73    3.88
  -5   2 -19    8.69    2.96
   5   3 -18    4.38    2.44
   5   3 -18    6.99    2.65
  -5   3  17    7.51    3.09
  -5  -3 -17    8.83    2.74
   5   3 -17    9.27    3.17
  -5  -3 -16  351.10    7.28
   5   3 -15   57.08    5.21
  -5  -3 -15   61.47    4.79
  -5   3  14  106.82    6.53
   5   3 -14  110.77    6.39
  -5  -3 -14  109.70    5.95
  -5   3  13   23.92    5.52
   5   3 -13   22.40    5.17
  -5  -3 -13   26.50    5.01
  -5   3  12   35.88    5.96
   5   3 -12   32.28    5.32
  -5  -3 -12   30.54    5.34
  -5   3  11  113.50    7.38
   5   3 -11  115.55    6.89
  -5  -3 -11  107.16    6.58
  -5   3  10  854.09   15.34
  -5  -3 -10  829.57   14.00
  -5   3   9   57.46    6.41
  -5  -3  -9   58.37    6.02
  -5   3   8  842.33   15.26
  -5  -3  -8  834.76   14.16
  -5   3   7   64.51    6.16
   5   3  -7   67.81    5.84
  -5  -3  -7   67.72    6.02
   5   3  -7   59.09    6.96
  -5   3   6  237.54   11.87
  -5   3   6  242.57    8.54
   5   3  -6  242.34    8.09
   5  -3   6  245.37   10.03
  -5  -3  -6  240.54    8.16
   5   3  -6  222.23   10.29
  -5  -3  -6  261.50    8.93
  -5   3   5 2208.34   33.59
   5   3  -5 2210.45   23.97
  -5   3   5 2143.70   24.65
   5  -3   5 2326.11   30.73
  -5  -3  -5 2168.03   23.67
   5   3  -5 2149.07   30.27
  -5  -3  -5 2273.92   25.63
   5  -3   4  528.27   13.97
  -5   3   4  503.46   11.17
  -5  -3  -4  525.33   10.88
   5   3  -4  492.20   13.43
  -5   3   4  489.96   10.40
  -5   3   4  503.16   15.26
  -5   3   3  122.27    6.47
   5  -3   3  120.02    7.65
  -5  -3  -3  122.24    6.50
   5   3  -3  105.45    6.81
  -5   3   3  119.00    6.53
  -5  -3  -3  124.24    6.97
  -5   3   3  118.96    8.19
   5  -3   2  422.83   12.54
  -5  -3  -2  408.38    9.45
   5   3  -2  384.46   10.59
  -5   3   2  404.59    9.67
  -5   3   2  430.99   13.69
   5  -3   1 1246.45   21.78
  -5   3   1 1198.70   16.17
  -5   3   0  470.50   10.23
   5  -3   0  465.63   13.46
  -5   3   0  450.20    9.96
  -5   3   0  458.52   13.32
  -5   3  -1 1196.85   16.21
  -5   3  -1 1275.58   22.17
  -5   3  -2  422.64    9.93
  -5  -3   2  419.53    9.69
  -5   3  -2  438.75   13.03
  -5  -3   3  105.08    7.16
  -5   3  -3  124.73    6.92
   5  -3  -3  120.13    8.19
  -5  -3   3  117.51    6.11
  -5   3  -3  120.43    7.54
  -5  -3   4  452.20   13.59
   5  -3  -4  498.73   14.50
  -5   3  -4  471.24   13.05
  -5  -3   5 2210.28   24.27
   5  -3  -5 2217.69   32.71
  -5  -3   6  226.76   11.14
  -5  -3   6  251.84    8.76
   5  -3  -6  248.63   11.55
  -5   3  -6  236.79    9.91
  -5  -3   7   70.85    6.18
  -5  -3   7   65.20    7.71
  -5  -3   8  886.40   15.62
  -5   3  -9   52.64    6.43
  -5   3  -9   55.63    7.05
  -5   3 -10  857.59   14.94
  -5   3 -10  855.96   15.64
  -5  -3  11  113.15    7.56
  -5   3 -11  114.37    7.45
  -5   3 -11  122.85    7.98
   5  -3 -12   32.77    5.30
  -5  -3  12   34.20    6.23
  -5   3 -12   34.60    6.14
  -5   3 -12   31.40    6.64
  -5  -3  12   28.64    5.02
   5  -3 -13   20.20    4.83
  -5  -3  13   26.96    6.03
  -5   3 -13   25.15    5.81
  -5   3 -13   25.22    6.37
   5  -3 -14  103.29    6.14
  -5  -3  14  108.65    7.06
  -5   3 -14  111.52    6.72
  -5   3 -14  116.58    7.26
   5  -3 -15   55.02    4.73
  -5  -3  15   64.69    5.99
  -5   3 -15   61.26    5.54
  -5  -3  16  371.96    8.89
  -5   3 -16  372.03    8.38
  -5  -3  17    8.38    3.75
  -5   3 -17   10.72    3.66
   5  -3 -17    9.31    2.87
  -5  -3  18    5.23    2.81
  -5   3 -18    5.85    2.71
   5   4 -18    6.25    2.49
   5   4 -18    3.43    2.48
  -5   4  17  322.09    5.55
   5   4 -17  366.58    6.61
  -5   4  16  127.08    5.08
   5   4 -16  137.28    5.22
   5   4 -15  223.64    6.99
  -5  -4 -15  208.34    5.61
   5   4 -14   81.84    5.61
  -5  -4 -14   72.42    4.77
  -5   4  13   52.94    5.74
   5   4 -13   51.01    5.43
  -5  -4 -13   49.26    4.90
  -5   4  12   46.13    5.93
   5   4 -12   49.20    5.48
  -5  -4 -12   45.33    5.12
  -5   4  11 1231.50   18.21
  -5  -4 -11 1198.71   16.09
  -5   4  10  199.92    8.43
  -5  -4 -10  193.60    7.39
  -5   4   9   60.52    6.59
   5   4  -9   61.11    5.65
  -5  -4  -9   61.62    5.58
  -5   4   8  152.56    7.63
   5   4  -8  151.36    6.91
  -5  -4  -8  150.47    6.94
  -5   4   7  173.28    7.86
   5   4  -7  171.12    7.12
  -5  -4  -7  171.66    7.27
  -5  -4  -7  179.03    7.63
   5  -4   6  832.65   19.23
   5   4  -6  829.08   13.76
  -5  -4  -6  807.02   13.42
  -5   4   6  798.50   14.50
  -5  -4  -6  834.82   15.13
   5   4  -6  835.94   19.93
  -5   4   5  129.99    9.42
   5  -4   5  134.59    8.71
   5   4  -5  134.25    6.22
  -5  -4  -5  137.53    6.74
  -5   4   5  131.13    7.02
  -5  -4  -5  148.52    7.87
   5   4  -5  130.09    8.66
   5  -4   4   31.25    5.74
  -5  -4  -4   29.09    4.95
  -5   4   4   29.52    5.45
  -5  -4  -4   32.60    5.48
  -5   4   4   33.14    6.32
  -5   4   3  344.65    9.44
   5  -4   3  350.86   12.52
  -5  -4  -3  325.74    8.57
  -5   4   3  342.86    8.99
  -5  -4  -3  345.18   10.56
  -5   4   3  357.79   13.37
   5  -4   2  361.84   12.78
  -5  -4  -2  347.09    8.85
  -5   4   2  344.76    9.48
  -5   4   2  351.33    9.21
  -5   4   2  345.03   12.73
  -5   4   1 1073.27   16.11
   5  -4   1 1109.03   21.77
  -5  -4  -1 1063.11   15.14
  -5   4   1 1122.04   15.66
  -5  -4  -1 1146.21   18.95
  -5   4   1 1083.13   21.80
  -5   4   0 2104.25   22.82
  -5  -4   0 2095.29   22.55
  -5  -4   0 2159.62   26.43
   5  -4  -1 1128.72   22.11
  -5   4  -1 1094.45   15.43
  -5  -4   1 1126.59   15.54
  -5   4  -1 1130.89   21.98
   5  -4  -2  372.92   13.14
  -5   4  -2  356.92    9.26
  -5   4  -2  347.03   12.31
  -5   4  -3  335.32    9.21
   5  -4  -3  350.16   12.93
  -5   4  -3  328.15   12.26
  -5   4  -4   39.08    5.74
   5  -4  -4   33.77    6.10
  -5   4  -4   30.85    5.67
  -5  -4   5  121.18    8.94
  -5  -4   5  142.78    7.04
  -5   4  -5  137.19    7.25
   5  -4  -5  132.00    9.28
  -5   4  -5  137.26    8.73
  -5  -4   6  832.67   14.49
  -5   4  -6  830.99   14.22
  -5   4  -6  788.48   19.05
  -5  -4   6  779.17   20.34
  -5  -4   7  172.15    7.90
  -5   4  -7  178.07    8.02
  -5  -4   8  151.97    7.75
  -5   4  -8  153.58    7.80
  -5  -4   9   65.25    6.48
  -5   4  -9   66.06    6.54
  -5  -4   9   59.75    6.46
  -5   4 -10  207.06    8.38
  -5  -4  10  209.26    8.86
  -5   4 -11 1211.53   17.20
  -5  -4  11 1182.96   17.68
   5  -4 -12   43.35    5.38
  -5  -4  12   48.31    6.36
   5  -4 -13   46.60    5.13
  -5  -4  13   53.61    6.26
  -5  -4  14   90.00    6.69
  -5  -4  15  217.58    7.59
   5  -4 -16  132.34    4.79
  -5  -4  16  155.37    6.10
  -5  -4  17  373.99    7.26
  -5   4 -17  383.77    6.43
  -5  -4  18    3.48    3.09
   5   5 -17    8.01    2.21
  -5   5  16  259.54    5.21
   5   5 -16  285.39    6.05
  -5   5  15   76.68    4.41
   5   5 -15   74.46    4.55
  -5   5  14  205.88    6.62
   5   5 -14  214.18    6.77
   5   5 -13  500.39   10.26
  -5   5  12  307.29    8.98
  -5   5  11  656.95   12.77
  -5   5  10  364.89   10.32
   5   5 -10  378.85    9.93
  -5   5   9   57.81    6.27
   5   5  -9   57.68    5.51
  -5  -5  -8  108.56    6.29
  -5   5   8   94.51    6.80
   5   5  -8   92.21    6.04
  -5   5   7  236.11    8.92
   5   5  -7  226.45    7.77
  -5  -5  -7  243.47    8.70
  -5   5   6  437.91   11.16
   5   5  -6  436.44    9.79
  -5  -5  -6  463.39   11.68
  -5   5   5  443.87   11.11
  -5  -5  -5  452.62   11.77
  -5   5   4  157.57    7.53
  -5  -5  -4  160.48    8.27
  -5   5   3   90.45    6.36
  -5   5   2   41.31    5.57
   5  -5   2   43.25    6.71
  -5   5   2   37.35    4.84
  -5  -5  -2   38.40    6.46
  -5   5   2   43.12    6.60
  -5   5   1   25.31    4.96
  -5   5   1   19.66    5.78
  -5   5   1   24.17    5.19
  -5  -5  -1   24.33    5.92
  -5  -5   0   17.86    5.82
   5  -5   0   16.22    5.34
  -5   5   0   17.62    4.80
  -5   5   0   16.09    5.61
   5  -5  -1   25.02    5.83
  -5   5  -1   23.38    4.88
  -5  -5   1   27.61    6.51
   5  -5  -2   43.63    6.70
  -5   5  -2   40.63    5.35
  -5  -5   2   39.64    6.89
  -5   5  -2   39.73    6.52
  -5   5  -3   82.83    5.97
  -5  -5   3   66.91    7.84
  -5   5  -4  160.96    7.18
  -5  -5   4  154.66    9.03
  -5   5  -5  456.57   10.38
  -5  -5   5  436.79   12.92
  -5  -5   6  445.79   10.76
  -5   5  -6  439.55   10.45
  -5  -5   7  215.26    8.32
  -5   5  -7  223.62    8.14
  -5  -5   8   98.57    6.64
  -5   5  -8   98.30    6.43
  -5  -5   8   94.85    7.43
  -5  -5   9   56.06    6.10
  -5   5  -9   49.33    5.90
  -5  -5   9   43.14    5.87
  -5  -5  10  373.18   10.23
  -5   5 -10  364.25    9.57
  -5  -5  10  354.47   10.13
  -5   5 -11  633.67   11.84
  -5  -5  11  605.99   12.18
  -5   5 -12  292.38    8.30
  -5  -5  13  538.57   11.27
  -5   5 -13  523.37    9.95
  -5  -5  14  229.20    7.72
  -5   5 -14  210.53    6.51
   5  -5 -15   69.13    4.03
  -5  -5  15   80.31    5.37
  -5   5 -15   77.67    4.38
   5  -5 -16  274.84    5.10
  -5  -5  16  298.78    6.83
  -5   5 -16  280.41    5.30
  -5  -5  17    7.65    2.71
  -5   6  15  453.02    6.53
  -5   6  14   42.15    3.80
  -5   6  13  175.26    6.19
   5   6 -12   17.04    4.11
   5   6 -11  106.15    5.69
  -5   6  10  271.37    8.76
   5   6 -10  247.92    7.55
  -5   6   9  158.07    7.53
   5   6  -9  140.77    6.34
  -5  -6  -8   23.80    4.61
  -5   6   8   25.00    5.37
   5   6  -8   21.97    4.29
  -5  -6  -7   34.25    5.42
  -5   6   7   36.40    5.86
   5   6  -7   31.79    4.45
  -5   6   6  343.93   10.00
  -5  -6  -6  345.18   10.36
  -5   6   5  213.43    8.44
  -5  -6  -5  215.86    9.26
  -5   6   4  625.67   12.88
  -5   6   3   89.08    6.70
  -5  -6  -3   93.21    7.52
  -5   6   2  365.86   10.24
  -5  -6  -2  378.86   11.72
  -5   6   1  603.23   12.63
  -5  -6  -1  629.01   14.88
  -5  -6   0  421.16   12.53
  -5  -6   1  601.50   14.91
  -5  -6   2  343.73   12.04
  -5  -6   3   89.06    7.57
  -5  -6   4  595.13   14.57
  -5  -6   5  209.19    9.49
  -5  -6   7   39.12    5.27
  -5   6  -7   37.14    5.03
  -5  -6   7   37.49    6.33
  -5  -6   8   27.33    5.24
  -5   6  -8   24.42    4.89
  -5  -6   8   25.69    5.95
  -5  -6   9  148.47    7.26
  -5   6  -9  139.32    6.39
  -5  -6   9  141.60    7.34
  -5  -6  10  256.25    8.55
  -5   6 -10  248.39    7.52
  -5  -6  10  238.58    8.18
  -5  -6  11  110.24    6.54
  -5   6 -11   99.59    5.47
  -5  -6  12   19.70    4.94
  -5   6 -12   18.01    4.23
   5  -6 -13  171.83    5.71
  -5   6 -13  169.39    5.18
   5  -6 -14   39.20    3.44
   5  -6 -15  489.42    6.60
  -5  -6  16   14.76    2.94
   5   7 -14   23.28    2.69
  -5   7  13   39.86    3.42
   5   7 -13   38.67    3.34
  -5   7  12  116.40    5.21
   5   7 -12  107.74    4.77
  -5   7  11   15.55    4.06
   5   7 -11   16.52    3.56
   5   7 -10  322.21    7.53
  -5  -7  -9  322.71    7.83
  -5   7   9  323.62    8.93
  -5  -7  -8  555.56   10.91
  -5   7   8  535.73   11.24
  -5  -7  -7  950.05   15.33
  -5   7   7  953.66   15.33
  -5  -7  -6  122.52    7.06
  -5   7   6  131.02    7.28
  -5   7   5  181.60    7.98
  -5   7   4   56.75    6.17
  -5   7   3  165.70    7.80
  -5  -7  -3  174.42    8.69
  -5   7   2  840.07   14.89
  -5  -7  -2  867.42   16.94
  -5  -7  -1  412.54   12.46
  -5   7   1  395.33   10.53
  -5   7   0   20.18    5.77
  -5  -7   0   22.93    6.45
  -5  -7   1  404.49   12.59
  -5  -7   2  843.15   17.04
  -5  -7   3  149.46    8.83
  -5  -7   4   49.78    6.90
  -5  -7   5  174.40    9.14
  -5  -7   7  921.04   16.16
  -5  -7   8  503.77   10.44
  -5  -7   8  504.79   11.59
  -5  -7   9  319.67    8.59
  -5  -7   9  324.73    9.03
  -5  -7  10  337.43    8.44
  -5  -7  10  319.31    8.05
  -5  -7  11   16.30    4.11
   5  -7 -12  112.19    4.82
  -5  -7  12  119.84    5.43
   5  -7 -13   43.59    3.47
  -5  -7  13   40.98    3.83
  -5  -7  14   20.99    3.20
  -5   8  12   21.18    2.68
  -5   8  11  273.63    6.25
   5   8 -11  231.64    4.78
  -5   8  10   69.00    4.56
  -5  -8  -9   25.66    3.59
  -5  -8  -8    5.48    3.85
  -5  -8  -7  208.74    7.34
  -5   8   7  208.93    7.34
  -5  -8  -6  545.01   11.51
  -5   8   6  546.25   11.24
  -5   8   5  266.85    8.60
  -5  -8  -4  263.77    9.25
  -5   8   4  257.99    8.58
  -5  -8  -3   36.10    6.41
  -5   8   3   36.75    5.86
  -5  -8  -2  208.61    9.06
  -5   8   2  212.19    8.30
  -5   8   1  173.18    7.83
  -5  -8  -1  171.75    8.86
  -5   8   0 1286.89   18.20
  -5  -8   0 1305.42   20.56
  -5   8  -1  159.76    7.55
  -5  -8   1  150.81    8.84
  -5  -8   2  206.54    9.25
  -5  -8   3   35.57    6.68
  -5  -8   4  248.75    9.66
  -5  -8   6  511.77   11.95
  -5  -8   7  199.36    7.85
  -5  -8   8    4.57    4.09
  -5  -8   9   22.43    3.76
   5  -8 -11  288.53    6.13
   5  -8 -12   23.94    2.67
  -5   9  10   23.99    2.76
  -5   9   9   29.70    3.38
  -5  -9  -8  147.11    5.07
  -5   9   8  140.84    5.32
  -5  -9  -7  205.17    6.49
  -5   9   5  184.57    6.83
  -5  -9  -4   13.04    4.58
  -5   9   4   12.81    4.60
  -5  -9  -3   11.29    5.12
  -5   9   3   16.00    4.87
  -5  -9  -2    1.71    4.97
  -5   9   2    2.97    4.76
  -5  -9  -1   25.36    5.73
  -5   9   1   26.29    5.28
  -5  -9   0   15.72    5.44
  -5   9   0   11.34    5.04
  -5  -9   1   24.84    5.66
  -5   9  -1   23.75    5.18
  -5  -9   2    1.62    5.31
  -5   9  -2    4.37    4.96
  -5  -9   3   11.32    5.39
  -5  -9   4   12.26    4.90
  -5  -9   6  485.62    9.96
  -5  -9   7  180.72    6.20
  -5  -9   8  121.22    4.75
   5  -9 -10   31.57    2.89
  -5   9 -10   32.19    3.22
  -5 -10  -7   20.11    3.07
  -5  10   7   17.34    2.91
  -5  10   6  134.69    4.73
  -5 -10  -5  287.42    7.13
  -5 -10  -4  155.21    6.10
  -5  10   4  149.68    5.56
  -5 -10  -3   22.17    4.21
  -5  10   3   21.48    3.99
  -5 -10  -2   10.57    4.23
  -5  10   2    9.21    3.88
  -5 -10  -1  196.52    6.98
  -5  10   1  196.13    6.54
  -5  10   0  511.84    9.63
  -5 -10   1  191.49    7.14
  -5 -10   2    6.56    4.10
  -5 -10   3   21.46    4.31
  -5  10  -3   23.13    4.14
  -5  10  -4  151.36    5.76
  -5 -10   5  233.85    6.39
  -5  10  -5  280.58    6.84
  -5 -10   6  115.69    4.45
  -5  10  -6  141.20    5.23
  -5  10  -7   20.80    3.42
  -5  10  -8  177.20    4.71
  -5 -11  -4  103.75    3.83
  -5  11   4   78.35    3.16
  -5 -11  -3  146.85    4.73
  -5 -11  -2  152.02    4.94
  -5 -11  -1  237.13    6.01
  -5  11   1  235.34    5.44
  -5 -11   0   58.66    3.90
  -5  11   0   63.80    3.75
  -5 -11   1  230.28    5.92
  -5  11  -1  247.76    5.60
  -5 -11   2  131.26    4.59
  -5  11  -2  134.74    4.52
  -5  11  -3  141.02    4.42
  -5  11  -4   98.18    3.78
  -5  11  -5   38.80    2.95
  -5  11  -6  454.40    7.43
  -6   0   0  216.71    8.34
  -6   0  -1 1539.21   19.57
  -6   0   1 1573.21   19.76
   6   0  -2  150.82    8.97
  -6   0   2  158.39    7.11
  -6   0  -2  148.10    7.58
  -6   0   2  151.79    7.52
   6   0  -3  292.81   12.06
  -6   0   3  272.53   12.14
  -6   0   3  301.68    9.12
  -6   0  -3  293.07    9.49
  -6   0   3  292.93    9.11
   6   0  -4  194.98   10.49
  -6   0   4  181.93   10.73
  -6   0   4  195.45    7.95
  -6   0  -4  201.19    8.70
  -6   0   4  190.84    7.82
  -6   0   5  275.64    8.99
  -6   0  -5  272.77    9.49
  -6   0   6    4.86    4.99
  -6   0  -6    5.35    5.81
  -6   0  -7   46.09    6.57
  -6   0  -8 1242.19   18.21
   6   0  -9  449.85   11.08
  -6   0   9  451.86   11.40
  -6   0  -9  439.03   11.41
   6   0 -10   55.40    5.98
  -6   0  10   57.61    6.53
  -6   0 -10   59.74    6.76
   6   0 -11  108.46    6.74
  -6   0  11  116.69    7.49
  -6   0 -11  109.39    7.38
   6   0 -12  563.74   11.59
  -6   0  12  553.88   12.00
  -6   0 -12  555.79   11.97
  -6   0  13    2.45    5.06
  -6   0 -13    4.08    5.29
   6   0 -13    3.60    4.36
  -6   0  14   11.09    4.75
  -6   0 -14    9.50    4.93
   6   0 -14   12.43    4.31
  -6   0  15    8.76    4.19
  -6   0 -15    7.96    4.20
   6   0 -15    7.82    3.54
   6   0 -16   39.81    3.72
  -6   0  16   40.22    4.05
  -6   0 -16   49.43    4.16
   6   0 -17   48.32    3.05
  -6   0  17   48.37    3.37
  -6   1  17   43.21    3.19
   6   1 -17   41.99    2.88
   6   1 -16   15.69    3.14
  -6   1  16   16.13    3.47
  -6  -1 -16   17.86    3.46
   6   1 -15  333.16    7.59
  -6   1  15  334.29    8.10
  -6  -1 -15  347.16    7.70
   6   1 -14   24.34    4.35
  -6   1  14   25.28    4.95
  -6  -1 -14   26.50    4.89
   6   1 -13   98.40    5.94
  -6   1  13   96.52    6.43
  -6  -1 -13  101.94    6.43
   6   1 -12  336.08    9.43
  -6   1  12  333.36    9.82
  -6  -1 -12  351.97    9.66
   6   1 -11  554.24   11.69
  -6   1  11  554.66   12.29
  -6  -1 -11  536.69   11.77
   6   1 -10  481.20   11.14
  -6   1  10  457.35   11.62
  -6  -1 -10  470.35   11.45
  -6   1   9  387.94   10.82
  -6  -1  -9  391.22   10.78
  -6   1   8   17.46    5.66
  -6  -1  -8   19.58    6.04
   6   1  -7   65.16    5.72
  -6   1   7   66.52    6.43
  -6  -1  -7   68.32    6.77
   6   1  -6  640.33   12.62
  -6  -1  -6  650.54   13.16
   6   1  -5  194.04    7.45
  -6   1   5  200.12    8.20
  -6  -1  -5  189.46    8.35
  -6  -1  -5  188.44    7.73
  -6   1   4  737.12   13.86
   6   1  -4  702.96   18.15
  -6  -1  -4  705.47   13.63
   6   1  -4  718.77   13.11
  -6   1   3   54.01    7.27
   6   1  -3   63.57    5.32
   6   1  -3   58.47    6.68
  -6   1   3   71.13    6.15
  -6  -1  -3   61.88    6.34
  -6   1   2  328.52   13.12
  -6   1   2  357.29    9.49
  -6  -1  -2  329.52    9.43
  -6   1   2  339.20    9.95
  -6   1   1   76.92    7.55
  -6   1   1   96.05    6.13
  -6  -1  -1   95.82    6.80
  -6   1   1   87.50    6.66
  -6   1   0 1641.89   27.28
  -6   1   0 1770.76   20.41
  -6   1   0 1707.92   21.21
  -6  -1   0 1696.79   20.89
   6  -1   0 1727.84   27.12
  -6   1  -1   88.39    6.81
  -6  -1   1   90.86    6.80
   6  -1  -1   86.97    7.42
  -6   1  -2  317.38    9.76
  -6  -1   2  342.70    9.68
   6  -1  -2  356.32   12.91
  -6  -1   3   44.80    6.83
  -6  -1   3   56.74    5.69
  -6   1  -3   54.00    6.59
  -6  -1   3   58.31    6.20
   6  -1  -3   45.21    6.44
  -6  -1   4  709.06   13.20
  -6   1  -4  703.62   13.78
  -6  -1   5  198.19    8.02
  -6   1  -5  186.27    8.65
  -6  -1   6  662.25   13.14
  -6   1  -6  640.73   13.40
  -6  -1   7   70.56    6.38
  -6   1  -7   73.07    7.04
  -6   1  -8   14.90    6.38
   6  -1  -9  399.00   10.60
  -6   1  -9  394.88   10.99
  -6  -1  10  477.00   11.59
  -6   1 -10  459.84   11.56
   6  -1 -10  458.12   11.20
   6  -1 -11  542.68   11.64
  -6  -1  11  556.68   12.23
  -6   1 -11  539.37   12.21
   6  -1 -12  350.23    9.48
  -6  -1  12  338.29    9.97
  -6   1 -12  333.47    9.87
   6  -1 -13   96.04    5.87
  -6  -1  13   92.37    6.54
  -6   1 -13  100.18    6.69
   6  -1 -14   25.26    4.34
  -6  -1  14   24.85    4.95
  -6   1 -14   26.96    5.26
   6  -1 -15  330.15    7.52
  -6  -1  15  340.17    8.20
  -6   1 -15  348.64    8.02
   6  -1 -16   14.75    3.16
  -6  -1  16   15.77    3.65
  -6   1 -16   16.65    3.68
   6  -1 -17   46.35    2.87
  -6  -1  17   46.99    3.32
  -6   2  17   96.79    3.51
   6   2 -17   99.53    3.42
  -6   2  16  203.32    5.63
   6   2 -16  202.39    5.34
  -6   2  15   68.07    4.87
   6   2 -15   65.06    4.31
  -6  -2 -15   71.99    4.45
  -6   2  14  286.04    7.97
   6   2 -14  293.38    7.76
   6   2 -13  327.55    8.47
  -6   2  13  343.08    9.28
   6   2 -12  465.59   10.32
  -6   2  12  453.42   10.97
   6   2 -11   93.54    6.23
  -6   2  11   92.21    7.02
  -6   2  10  129.15    7.55
   6   2  -9  234.59    8.40
  -6   2   9  240.16    9.08
   6   2  -8   20.70    5.02
  -6   2   8   23.66    5.83
   6   2  -7   73.65    5.89
  -6   2   7   77.55    6.60
   6   2  -6  527.19   11.26
  -6   2   6  528.64   12.18
   6   2  -5   31.15    4.67
  -6  -2  -5   28.71    5.29
   6   2  -4   89.92    5.77
  -6  -2  -4   94.79    6.72
  -6   2   3 1848.36   22.16
  -6   2   3 1836.90   22.25
  -6   2   2   50.42    7.40
  -6   2   2   59.29    5.60
  -6   2   2   60.81    6.36
  -6   2   1   18.44    5.00
  -6   2   1   16.02    5.71
   6  -2   1   20.85    5.35
  -6   2   1   21.17    6.09
  -6   2   0  671.25   12.47
  -6   2   0  625.51   12.66
   6  -2   0  648.36   17.06
  -6   2  -1   18.48    4.71
   6  -2  -1   16.31    5.51
  -6   2  -1   17.65    5.89
  -6   2  -1   16.46    5.36
  -6   2  -2   60.03    5.36
  -6   2  -2   51.64    6.38
   6  -2  -2   45.82    6.74
  -6   2  -3 1809.58   22.00
  -6  -2   3 1760.92   21.16
  -6  -2   4   86.17    6.16
  -6   2  -4   99.17    7.31
  -6  -2   5   25.47    5.26
  -6   2  -5   28.19    6.44
  -6  -2   6  500.11   11.65
  -6   2  -6  518.47   12.20
  -6  -2   7   80.62    6.30
  -6   2  -7   87.26    7.21
  -6  -2   8   18.40    5.20
  -6   2  -8   17.73    6.08
  -6   2  -9  243.73    9.23
   6  -2 -10  119.20    7.04
  -6   2 -10  128.07    7.75
   6  -2 -11   86.99    6.26
  -6  -2  11   88.21    6.79
  -6   2 -11   93.76    7.07
   6  -2 -12  460.33   10.48
  -6  -2  12  461.79   10.98
  -6   2 -12  456.98   10.80
   6  -2 -13  331.18    8.60
  -6  -2  13  335.91    9.21
  -6   2 -13  349.10    9.23
  -6  -2  14  296.64    8.32
  -6   2 -14  314.42    8.27
   6  -2 -15   67.44    4.42
  -6  -2  15   71.06    5.00
  -6   2 -15   71.81    4.91
   6  -2 -16  197.66    5.17
  -6  -2  16  208.56    5.92
   6  -2 -17  104.13    3.56
  -6  -2  17  103.73    4.02
   6   3 -17   81.24    3.85
  -6   3  16    2.52    2.70
   6   3 -16    4.78    2.46
  -6   3  15  256.94    6.48
   6   3 -15  248.72    6.12
  -6  -3 -15  254.69    5.33
  -6   3  14   10.58    4.06
  -6  -3 -14   11.85    3.40
   6   3 -14   10.12    3.68
  -6   3  13    2.95    4.55
  -6  -3 -13    1.83    3.91
   6   3 -13   -0.27    3.83
  -6   3  12   53.22    5.74
  -6  -3 -12   55.46    5.24
  -6   3  11  747.25   13.82
  -6  -3 -11  703.80   12.08
  -6   3  10  397.68   10.65
   6   3 -10  382.52    9.51
  -6  -3 -10  362.29    9.35
  -6   3   9 1067.76   17.05
   6   3  -9 1100.09   16.13
  -6  -3  -9 1051.29   15.55
  -6   3   8  201.17    8.48
   6   3  -8  187.07    7.43
  -6  -3  -8  191.32    7.82
  -6   3   7   23.25    5.96
   6   3  -7   20.26    4.82
  -6  -3  -7   23.95    5.36
  -6   3   6  365.66   10.37
   6   3  -6  353.22    9.49
  -6  -3  -6  342.47    9.54
  -6  -3  -6  378.66   10.20
  -6   3   5  289.19    9.30
   6   3  -5  288.12    8.42
  -6  -3  -5  278.18    8.79
  -6  -3  -5  308.26    9.64
  -6   3   4  344.28    9.78
  -6  -3  -4  319.64    9.19
  -6  -3  -4  348.32   10.39
  -6  -3  -3  157.05    7.32
  -6  -3  -3  168.41    8.57
  -6   3   2  766.87   13.89
  -6  -3  -2  713.03   13.08
  -6   3   1  102.61    6.37
  -6  -3  -1   97.24    6.46
  -6  -3   0  919.02   14.82
  -6   3   0  979.87   15.24
  -6   3  -1  109.33    6.38
  -6  -3   1  103.95    6.62
  -6  -3   2  716.33   13.03
  -6   3  -2  777.62   13.33
  -6   3  -3  177.94    7.08
  -6   3  -4  362.19    9.14
  -6  -3   5  292.24    8.93
  -6  -3   6  344.41    9.71
  -6   3  -6  356.06   10.43
  -6  -3   7   20.45    5.20
  -6   3  -7   24.41    5.88
  -6  -3   8  196.04    8.10
  -6   3  -8  200.26    8.62
  -6  -3   9 1094.41   16.70
  -6   3  -9 1061.30   16.60
  -6  -3  10  386.00   10.25
  -6   3 -10  384.05   10.34
   6  -3 -11  728.66   13.06
  -6   3 -11  725.56   13.17
   6  -3 -12   48.34    5.07
  -6   3 -12   49.73    5.78
  -6  -3  12   39.70    4.78
  -6  -3  13    0.99    4.40
  -6   3 -13    4.47    4.74
   6  -3 -13    1.65    4.05
  -6  -3  14   12.50    4.46
  -6   3 -14   15.33    4.39
   6  -3 -14   11.93    3.73
   6  -3 -15  253.22    6.14
  -6  -3  15  253.90    6.81
  -6  -3  16    6.89    3.09
  -6   3 -16    7.03    2.96
   6  -3 -16    5.79    2.40
   6   4 -16   33.03    2.39
  -6   4  14   37.32    4.09
  -6   4  13    7.14    4.21
  -6  -4 -13    6.63    3.16
  -6   4  12  443.70    9.87
   6   4 -12  430.61    8.95
  -6   4  11   32.58    5.45
   6   4 -11   26.73    4.45
  -6  -4 -11   27.01    4.21
  -6   4  10  383.39   10.25
   6   4 -10  380.71    9.02
  -6   4   9  514.85   11.86
   6   4  -9  503.48   10.45
  -6   4   8  305.02    9.83
   6   4  -8  291.08    8.32
  -6  -4  -8  274.56    8.01
  -6   4   7  216.63    8.64
   6   4  -7  194.23    7.27
  -6  -4  -7  192.01    7.16
  -6  -4  -7  216.09    7.77
  -6  -4  -6    6.18    4.63
  -6   4   6    7.23    5.44
  -6  -4  -6    7.07    4.61
   6   4  -6    7.25    4.01
  -6   4   5  439.03   11.05
  -6  -4  -5  419.66    9.81
  -6  -4  -5  456.52   11.55
  -6   4   4   52.54    6.13
  -6  -4  -4   49.08    5.41
  -6  -4  -4   49.26    6.21
  -6   4   3  154.17    7.49
  -6  -4  -3  143.55    6.75
  -6  -4  -3  149.93    8.02
  -6  -4  -2  476.29   10.56
  -6   4   2  485.35   10.86
  -6  -4  -1  413.60    9.91
  -6   4   1  429.48   10.48
  -6   4   0  144.73    7.31
  -6   4   0  142.06    7.22
  -6  -4   0  141.03    6.87
  -6  -4   0  147.06    8.79
  -6   4  -1  437.00   10.55
  -6   4  -1  425.42   10.36
  -6  -4   1  429.74   12.67
  -6   4  -2  504.82   11.16
  -6   4  -2  494.67   11.25
  -6  -4   2  496.72   13.49
  -6   4  -3  154.10    6.97
  -6   4  -3  148.26    7.34
  -6   4  -4   52.41    5.30
  -6   4  -4   48.64    5.95
  -6   4  -5  441.89    9.96
  -6   4  -5  424.63   10.45
  -6   4  -6    5.25    4.17
  -6  -4   6    7.26    4.60
  -6   4  -6    6.64    5.52
  -6  -4   7  195.48    7.75
  -6   4  -7  212.23    8.38
  -6  -4   7  192.85    9.08
  -6  -4   8  286.49    8.99
  -6   4  -8  292.72    9.27
  -6  -4   9  504.18   11.12
  -6   4  -9  510.51   11.32
  -6  -4   9  490.93   12.22
  -6  -4  10  381.97    9.95
  -6  -4  10  371.51   10.13
   6  -4 -11   33.33    4.96
  -6  -4  11   33.90    5.30
  -6  -4  11   26.90    4.56
   6  -4 -12  438.75    9.32
  -6  -4  12  372.19    8.34
   6  -4 -13    7.50    3.73
   6  -4 -14   35.15    3.74
  -6   4 -14   38.08    4.13
   6  -4 -15   60.12    3.52
  -6  -4  15   59.73    4.14
  -6   4 -15   61.79    3.60
  -6  -4  16   30.64    3.08
   6   5 -14   80.56    3.58
  -6   5  13  388.71    7.90
   6   5 -13  364.83    6.95
  -6   5  12  227.70    7.09
   6   5 -12  196.59    5.84
  -6   5  11  223.16    7.55
   6   5 -11  190.72    6.10
  -6   5  10  286.34    8.70
   6   5 -10  262.06    7.33
  -6   5   9  200.69    8.05
   6   5  -9  171.93    6.43
  -6   5   8   44.62    6.13
   6   5  -8   36.50    4.32
  -6  -5  -7  553.61   11.47
  -6   5   7  565.29   12.33
  -6   5   6  480.34   11.29
  -6  -5  -6  491.22   11.36
  -6   5   5  214.03    8.53
  -6  -5  -5  218.45    8.69
  -6   5   4  505.61   11.84
  -6  -5  -4  496.72   12.53
  -6   5   3  210.13    8.46
  -6   5   2  359.42   10.34
  -6  -5  -2  397.66   11.74
  -6   5   1  113.57    6.90
  -6   5   1  104.14    5.98
  -6  -5  -1  112.26    8.05
  -6   5   0  531.08   10.96
  -6  -5   0  542.53   13.64
  -6   5  -1  109.23    6.40
  -6  -5   1  110.76    7.85
  -6   5  -2  344.10    9.59
  -6   5  -2  343.92    9.10
  -6  -5   2  338.36   11.35
  -6   5  -3  213.46    7.86
  -6   5  -3  208.81    7.73
  -6  -5   3  208.72    9.77
  -6   5  -4  479.21   10.55
  -6   5  -4  463.55   10.44
  -6  -5   4  454.52   12.78
  -6   5  -5  200.42    7.43
  -6   5  -5  193.29    7.45
  -6  -5   5  194.02    9.50
  -6   5  -6  474.64   10.03
  -6   5  -6  446.12   10.12
  -6  -5   6  461.48   12.52
  -6  -5   7  538.78   10.86
  -6   5  -7  531.52   10.80
  -6   5  -8   45.34    4.61
  -6  -5   8   38.83    5.13
  -6   5  -8   40.98    5.28
  -6  -5   9  194.38    7.38
  -6   5  -9  195.34    7.13
  -6  -5   9  185.03    8.02
  -6  -5  10  260.83    8.00
  -6   5 -10  263.46    7.62
  -6  -5  10  271.40    8.46
   6  -5 -11  226.13    7.09
  -6  -5  11  211.44    6.94
  -6   5 -11  209.32    6.63
   6  -5 -12  216.86    6.52
  -6  -5  12  207.68    6.72
  -6   5 -12  198.49    6.03
   6  -5 -13  384.00    7.51
  -6  -5  13  376.22    7.70
  -6   5 -13  368.20    6.73
   6  -5 -14   89.80    3.92
  -6  -5  14   85.73    4.21
  -6   5 -14   82.43    3.41
   6  -5 -15   81.21    3.06
   6   6 -13    1.93    2.08
  -6   6  12  112.73    4.90
   6   6 -12   92.10    3.68
  -6   6  11  114.76    5.54
   6   6 -11   91.98    3.87
  -6   6  10  108.89    5.87
   6   6 -10   82.15    4.10
  -6   6   9  100.15    6.17
  -6   6   8   45.79    5.71
  -6  -6  -7  212.79    7.29
  -6   6   7  221.31    8.24
  -6  -6  -6  761.06   13.54
  -6   6   6  723.48   13.28
  -6   6   5  377.44   10.22
  -6  -6  -5  367.78   10.24
  -6   6   4   75.67    6.46
  -6  -6  -4   80.16    6.71
  -6   6   3  612.75   12.73
  -6   6   2  186.80    8.07
  -6  -6  -2  187.79    8.97
  -6   6   1  171.90    7.82
  -6  -6  -1  171.78    8.51
  -6   6   0  450.38   10.92
  -6  -6   0  470.43   12.81
  -6   6  -1  171.45    7.52
  -6  -6   1  169.99    9.12
  -6  -6   2  195.57    9.76
  -6   6  -3  569.91   10.49
  -6  -6   3  610.02   14.78
  -6   6  -4   70.24    5.81
  -6   6  -4   67.29    5.23
  -6  -6   4   70.71    7.27
  -6   6  -5  344.24    8.95
  -6   6  -5  320.22    8.05
  -6  -6   5  345.75   11.37
  -6   6  -6  738.91   12.22
  -6  -6   6  724.42   14.97
  -6   6  -7  222.62    7.07
  -6   6  -7  190.42    6.61
  -6   6  -8   48.89    4.66
  -6   6  -8   40.91    4.50
  -6  -6   8   43.07    5.58
  -6   6  -9  106.56    4.81
  -6  -6   9   86.85    5.01
  -6   6  -9   89.01    4.85
  -6  -6   9   92.89    5.80
  -6  -6  10   97.47    4.97
  -6   6 -10   99.49    4.50
  -6  -6  10   93.41    5.25
   6  -6 -11  112.46    5.15
  -6  -6  11  100.27    4.79
   6  -6 -12  109.88    4.54
  -6  -6  12  100.74    4.27
  -6  -6  13    1.12    2.54
  -6   7  10   21.93    3.89
  -6   7   9  125.14    5.72
  -6  -7  -8  496.99    8.35
  -6   7   8  519.78   10.20
  -6  -7  -7  281.32    7.54
  -6   7   7  303.28    8.50
  -6  -7  -6  108.99    5.89
  -6   7   6  112.00    6.42
  -6  -7  -5   88.39    6.28
  -6   7   5   87.00    6.27
  -6   7   4   21.48    5.47
  -6   7   3  122.64    6.93
  -6  -7  -3  125.15    7.49
  -6   7   2  985.19   15.52
  -6  -7  -2  994.64   17.30
  -6  -7  -1    4.88    5.89
  -6   7   1    3.16    5.15
  -6   7   0  284.75    8.99
  -6  -7   0  286.78   10.20
  -6  -7   1    7.14    6.09
  -6   7  -1    4.92    5.16
  -6   7  -2 1002.47   15.21
  -6  -7   2  981.91   17.24
  -6  -7   3  104.81    7.66
  -6  -7   4   10.78    5.74
  -6   7  -5   87.57    5.56
  -6  -7   5   81.33    6.72
  -6   7  -6  111.85    5.79
  -6  -7   6  101.02    6.70
  -6   7  -7  304.69    7.70
  -6   7  -8  533.05    9.03
  -6  -7   8  477.53   10.02
  -6   7  -9  139.12    4.82
  -6  -7   9  108.90    5.23
  -6  -7  10   14.77    2.90
   6  -7 -11  227.70    5.56
  -6   8   9   81.79    4.17
  -6   8   8   89.85    4.68
  -6  -8  -7   94.66    4.39
  -6   8   7   93.63    5.19
  -6  -8  -6   32.54    4.08
  -6   8   6   32.82    4.45
  -6  -8  -5  230.16    7.36
  -6   8   5  239.41    7.29
  -6   8   4  204.67    7.22
  -6  -8  -3   21.66    4.92
  -6   8   3   26.92    5.04
  -6  -8  -2   36.30    5.62
  -6   8   2   32.83    5.15
  -6  -8  -1  558.24   12.39
  -6   8   1  569.40   11.10
  -6  -8   0    6.77    5.29
  -6   8   0    6.64    4.80
  -6   8  -1  584.87   11.23
  -6  -8   1  583.03   12.59
  -6   8  -2   38.27    5.20
  -6  -8   2   35.72    5.70
  -6  -8   3   18.01    5.12
  -6   8  -3   21.35    4.76
  -6   8  -4  209.83    7.01
  -6  -8   4  199.57    7.87
  -6  -8   5  238.51    7.92
  -6  -8   7   83.11    5.06
  -6   8  -7   93.24    4.67
  -6  -8   8   75.16    4.26
  -6   8  -8   93.16    4.28
  -6   8  -9   88.27    3.77
  -6   9   7  192.78    5.09
  -6  -9  -6   96.08    4.15
  -6   9   6   94.08    4.46
  -6  -9  -5    9.01    3.20
  -6   9   5    8.31    3.46
  -6   9   4  264.15    6.62
  -6   9   3  126.56    5.48
  -6  -9  -2  215.39    6.92
  -6   9   2  214.06    6.61
  -6  -9  -1   42.85    4.69
  -6   9   1   44.79    4.48
  -6  -9   0   60.80    5.14
  -6   9   0   69.34    4.94
  -6  -9   1   38.55    4.66
  -6   9  -1   41.73    4.55
  -6  -9   2  189.89    6.90
  -6   9  -2  213.40    6.45
  -6  -9   3  106.41    5.64
  -6   9  -3  126.12    5.43
  -6  -9   4  250.68    6.95
  -6   9  -4  280.74    6.69
  -6   9  -5    6.76    3.53
  -6  -9   6   73.69    4.06
  -6  -9   7  151.28    4.18
  -6   9  -7  192.23    4.71
  -6  10   4   11.03    2.60
  -6 -10  -3    7.68    2.61
  -6  10   3    7.51    2.67
  -6 -10  -2  136.02    4.64
  -6  10   2  131.51    4.30
  -6 -10  -1   48.67    3.72
  -6  10   1   45.96    3.52
  -6 -10   0  175.76    5.32
  -6  10   0  183.24    5.07
  -6 -10   1   49.20    3.74
  -6  10  -1   53.45    3.61
  -6 -10   2  128.81    4.63
  -6  10  -2  139.95    4.46
  -6 -10   3    6.83    2.56
  -6  10  -3    6.87    2.72
  -6  10  -4   10.14    2.62
  -6  10  -5   38.14    3.41
  -7   0   0    0.64    5.68
  -7   0  -1   87.61    7.58
  -7   0   1   86.41    7.22
  -7   0  -2 1731.03   21.83
  -7   0   2 1749.60   21.68
  -7   0   3   -0.24    4.53
  -7   0  -3    1.76    5.92
   7   0  -3   -0.07    3.98
   7   0  -4  266.41    8.17
  -7   0   4  287.91    8.78
  -7   0  -4  286.42    9.49
   7   0  -5   31.34    4.71
  -7   0   5   28.12    5.19
  -7   0  -5   31.05    6.11
   7   0  -6   16.72    4.39
  -7   0   6   14.39    5.06
  -7   0  -6   12.72    5.69
  -7   0   7   12.00    5.12
  -7   0  -7   13.74    5.88
   7   0  -7   12.38    4.52
   7   0  -8 1603.82   19.59
  -7   0   8 1616.68   20.01
  -7   0  -8 1588.23   20.16
  -7   0  -9   42.25    6.04
  -7   0 -10  244.14    8.31
   7   0 -11   36.72    4.46
  -7   0  11   31.20    4.85
  -7   0 -11   37.07    5.27
   7   0 -12   34.45    4.20
  -7   0  12   37.11    4.83
  -7   0 -12   35.54    4.77
  -7   0  13    3.00    3.83
  -7   0 -13    4.96    3.85
   7   0 -13    4.40    3.13
   7   0 -14   83.65    3.89
  -7   0  14   87.37    4.50
  -7   0 -14   93.07    4.31
  -7   0  15   -1.02    2.56
  -7   0 -15    0.48    2.41
   7   0 -15   -0.14    2.01
  -7   1  15   28.88    3.18
   7   1 -15   37.38    2.53
   7   1 -14  376.73    6.56
  -7   1  14  378.92    7.17
  -7  -1 -14  402.64    6.67
   7   1 -13   33.57    3.59
  -7   1  13   34.82    4.26
  -7  -1 -13   36.06    4.01
  -7   1  12   30.06    4.60
  -7  -1 -12   31.12    4.47
  -7   1  11   23.97    4.98
  -7  -1 -11   24.97    4.92
   7   1 -10   29.53    4.37
  -7   1  10   32.49    5.13
  -7  -1 -10   33.78    5.39
   7   1  -9  209.89    7.08
  -7   1   9  206.20    7.96
  -7  -1  -9  206.46    7.79
   7   1  -8  202.82    7.08
  -7  -1  -8  205.02    8.06
   7   1  -7  163.44    6.69
  -7  -1  -7  168.30    7.75
   7   1  -6  191.86    7.14
  -7   1   6  192.58    8.02
  -7  -1  -6  194.03    8.19
   7   1  -5  337.40    8.84
  -7   1   5  363.97    9.75
  -7  -1  -5  355.04   10.08
   7   1  -4  348.27    8.76
  -7   1   4  372.84    9.80
  -7  -1  -4  378.75   10.32
  -7   1   3  215.29    7.93
  -7  -1  -3  227.94    8.85
  -7   1   2  200.08    7.59
  -7  -1  -2  201.02    8.38
  -7   1   2  210.65    8.37
  -7   1   1  326.50    8.83
  -7  -1  -1  334.47    9.95
  -7   1   1  337.09   10.11
  -7   1   0   96.29    7.21
  -7  -1   0  102.37    7.20
  -7   1  -1  333.00   10.21
  -7  -1   1  332.31    9.99
  -7   1  -2  211.95    8.69
  -7  -1   2  196.79    8.13
  -7   1  -3  225.66    8.80
  -7  -1   4  370.69    9.34
  -7   1  -4  379.13   10.48
   7  -1  -5  355.69    9.31
  -7  -1   5  349.25    9.33
  -7   1  -5  357.35   10.20
   7  -1  -6  200.46    7.53
  -7  -1   6  186.37    7.58
  -7   1  -6  195.91    8.40
   7  -1  -7  187.82    7.46
  -7  -1   7  177.30    7.44
  -7   1  -7  178.42    8.24
  -7  -1   8  214.35    7.93
  -7   1  -8  220.05    8.54
  -7  -1   9  205.19    7.82
  -7   1  -9  214.69    8.35
   7  -1 -10   34.32    4.77
  -7   1 -10   34.14    5.73
   7  -1 -11   21.73    4.20
  -7   1 -11   21.57    5.09
   7  -1 -12   25.62    3.92
  -7  -1  12   30.76    4.49
  -7   1 -12   32.04    4.72
   7  -1 -13   38.75    3.82
  -7  -1  13   33.93    4.09
  -7   1 -13   38.15    4.26
  -7  -1  13   24.28    3.08
   7  -1 -14  371.32    6.60
  -7  -1  14  386.16    7.12
   7  -1 -15   41.59    2.77
  -7   1 -15   54.63    3.07
  -7   2  15    4.49    3.62
  -7   2  14   10.08    3.09
  -7  -2 -14   10.25    2.56
  -7   2  13 1143.46   13.48
  -7  -2 -13 1139.35   12.21
  -7   2  12   19.72    4.18
   7   2 -12   17.10    3.47
  -7   2  11   39.34    4.91
   7   2 -11   38.12    4.09
  -7   2  10  225.84    7.67
   7   2 -10  192.93    6.27
  -7   2   9    5.48    5.07
   7   2  -9    3.75    3.83
   7   2  -8   77.17    5.20
  -7   2   8   88.87    6.57
   7   2  -7  915.54   13.75
   7   2  -6    5.69    3.87
  -7   2   5   81.34    6.28
  -7  -2  -5   80.09    5.98
  -7   2   4  242.30    8.31
  -7  -2  -4  240.14    8.50
  -7   2   3  121.03    6.68
  -7  -2  -3  121.19    7.47
  -7   2   2   85.11    6.08
  -7   2   2   87.51    6.66
  -7  -2  -2   86.36    6.68
  -7   2   1   47.12    5.38
  -7  -2  -1   47.69    5.92
  -7   2   1   46.88    6.29
  -7   2   0  107.22    6.24
  -7   2   0  109.94    7.27
  -7  -2   0  111.42    7.15
  -7   2  -1   47.49    6.36
  -7  -2   1   46.76    6.03
  -7   2  -2   89.44    6.96
  -7   2  -3  121.07    7.46
  -7   2  -4  247.45    8.93
  -7  -2   5   71.03    5.63
  -7   2  -5   80.18    6.83
  -7  -2   6    5.80    4.47
  -7   2  -6    7.47    5.81
  -7  -2   7  950.35   14.47
  -7   2  -7  967.02   15.26
   7  -2  -8   88.11    5.99
  -7  -2   8   84.75    5.93
  -7   2  -8   89.86    6.78
  -7  -2   9    5.68    4.65
  -7   2  -9    4.74    5.33
   7  -2  -9    5.65    4.26
   7  -2 -10  218.43    7.13
  -7  -2  10  210.67    7.14
  -7   2 -10  219.99    7.75
   7  -2 -11   45.56    4.58
  -7  -2  11   39.08    4.74
  -7   2 -11   46.75    5.19
  -7  -2  11   39.82    4.63
  -7  -2  12   12.01    3.50
   7  -2 -12   18.96    3.75
  -7   2 -12   21.05    4.36
   7  -2 -13 1139.12   13.01
  -7   2 -13 1187.83   13.27
  -7   2 -14   11.56    3.03
   7  -2 -14   10.19    2.61
   7  -2 -15   11.71    3.13
  -7   2 -15    9.86    3.01
  -7   3  14  250.82    5.35
  -7   3  13   14.32    3.34
   7   3 -13   14.42    2.56
  -7   3  12  372.82    7.86
  -7  -3 -12  356.44    6.54
  -7   3  11  106.70    5.72
   7   3 -11   93.34    4.55
  -7  -3 -11  104.91    4.82
  -7   3  10   68.08    5.46
   7   3 -10   62.41    4.17
  -7  -3 -10   70.25    4.68
  -7   3   9   14.72    4.92
  -7  -3  -9   14.94    4.24
   7   3  -9   12.89    3.57
  -7   3   8  191.61    7.69
  -7  -3  -8  185.40    6.85
   7   3  -7  456.33    9.16
  -7  -3  -7  483.99   10.09
  -7   3   6  218.27    8.14
  -7  -3  -6  206.16    7.52
  -7  -3  -5   78.81    5.95
  -7  -3  -5   78.21    5.83
  -7  -3  -4  160.38    7.12
  -7  -3  -4  175.21    7.75
  -7  -3  -3    9.92    5.00
  -7   3   3    9.91    5.13
  -7  -3  -3   11.11    5.10
  -7   3   2   28.56    5.33
  -7  -3  -2   24.12    5.32
  -7  -3  -2   25.99    5.69
  -7   3   1  956.79   14.75
  -7  -3  -1  939.55   14.72
  -7  -3   0   -0.45    5.50
  -7   3   0   -2.72    4.59
  -7  -3   0    2.55    5.60
  -7   3  -1  941.49   14.20
  -7  -3   1  980.68   17.50
  -7   3  -2   21.16    4.53
  -7   3  -2   23.30    5.88
  -7   3  -3   10.61    5.60
  -7   3  -4  167.87    7.76
  -7   3  -5   87.48    6.57
  -7   3  -6  211.78    8.11
  -7  -3   7  482.22    9.95
  -7   3  -7  504.03   10.84
  -7  -3   8  180.93    6.79
  -7   3  -8  188.34    7.43
  -7  -3   8  174.28    8.08
   7  -3  -9   15.11    4.52
  -7  -3   9   12.95    4.15
  -7   3  -9   14.56    4.97
   7  -3 -10   66.37    4.90
  -7  -3  10   62.96    4.97
  -7   3 -10   70.84    5.46
  -7  -3  10   63.32    5.42
   7  -3 -11  105.94    5.25
  -7  -3  11   98.51    5.22
  -7   3 -11  109.70    5.49
   7  -3 -12  367.67    7.33
  -7  -3  12  345.38    7.33
  -7   3 -12  362.42    7.37
   7  -3 -13   16.04    3.00
  -7  -3  13   12.55    3.24
  -7   3 -13   17.12    3.32
   7  -3 -14  276.06    5.19
  -7   3 -14  286.14    5.11
  -7   4  13    6.86    2.71
  -7   4  12   31.82    3.75
   7   4 -12   21.75    2.41
  -7   4  11  261.84    6.82
   7   4 -11  204.76    4.81
  -7   4  10   31.12    4.55
   7   4 -10   23.43    3.00
  -7  -4 -10   28.39    3.40
  -7   4   9  198.39    7.13
  -7  -4  -9  183.29    5.65
  -7   4   8  885.60   13.61
  -7  -4  -8  767.64   11.21
  -7   4   7   23.57    5.27
  -7  -4  -7   21.72    4.21
  -7   4   6   46.88    5.83
  -7  -4  -6   40.71    4.70
  -7  -4  -6   49.04    4.95
  -7   4   5  193.27    7.90
  -7  -4  -5  179.50    6.68
  -7  -4  -5  189.93    7.42
  -7  -4  -4  154.81    6.50
  -7  -4  -4  164.36    7.51
  -7  -4  -3  223.78    7.43
  -7  -4  -3  260.34    9.48
  -7   4   2  925.66   14.61
  -7  -4  -2  871.18   13.40
  -7   4   1  170.15    7.36
  -7  -4  -1  174.17    8.44
  -7  -4   0    4.58    5.54
  -7   4   0   -0.69    4.59
  -7   4   0    1.11    4.73
  -7   4  -1  169.14    7.12
  -7   4  -1  173.09    7.75
  -7  -4   1  191.88    9.00
  -7   4  -2  943.50   14.10
  -7   4  -2  923.19   14.53
  -7   4  -3  238.89    7.53
  -7   4  -3  234.06    8.24
  -7  -4   3  243.94   10.03
  -7   4  -4  170.73    6.44
  -7   4  -4  173.69    7.29
  -7  -4   4  174.77    9.04
  -7   4  -5  194.97    7.50
  -7  -4   5  189.59    9.01
  -7   4  -6   50.64    5.56
  -7  -4   6   48.98    6.63
  -7   4  -7   26.30    5.11
  -7  -4   7   21.41    5.86
  -7   4  -8  817.30   12.41
  -7  -4   8  833.60   14.12
   7  -4  -9  208.26    6.84
  -7   4  -9  210.32    6.66
   7  -4 -10   28.66    4.04
  -7  -4  10   23.94    3.83
  -7   4 -10   27.36    4.19
  -7  -4  10   25.49    4.23
   7  -4 -11  265.34    6.42
  -7   4 -11  255.16    6.27
   7  -4 -12   31.73    3.32
  -7  -4  12   24.26    3.11
  -7   4 -12   32.97    3.35
  -7   4 -13    7.48    2.37
   7  -4 -13    6.45    2.42
  -7   5  12    6.65    2.70
  -7   5  11   47.36    3.84
  -7   5  10   31.98    4.07
  -7   5   9  123.29    5.71
  -7   5   8   57.39    5.10
  -7   5   7  334.37    8.81
  -7  -5  -6   12.37    4.01
  -7   5   6   12.30    4.96
  -7  -5  -5    8.42    4.23
  -7   5   5    8.01    5.03
  -7   5   4  355.64    9.45
  -7  -5  -4  363.35    9.63
  -7   5   3 1019.48   15.08
  -7  -5  -3 1051.15   16.25
  -7  -5  -1   83.27    7.24
  -7  -5   0    9.48    6.10
  -7   5   0    7.27    4.70
  -7   5  -1   73.68    5.80
  -7  -5   1   72.54    6.89
  -7   5  -2  111.38    6.23
  -7   5  -2  106.75    6.00
  -7  -5   2  119.28    7.64
  -7   5  -3 1009.94   14.18
  -7   5  -3  967.72   13.76
  -7  -5   3 1004.92   17.18
  -7   5  -4  356.52    8.23
  -7   5  -4  338.44    8.33
  -7  -5   4  346.62   10.61
  -7  -5   5    4.82    5.54
  -7   5  -5   10.08    4.03
  -7   5  -5    3.86    4.26
  -7  -5   6   12.56    5.08
  -7   5  -6   13.04    4.25
  -7   5  -7  319.54    7.51
  -7  -5   7  340.13    9.59
  -7   5  -8   55.06    4.34
  -7   5  -9  112.96    4.71
  -7  -5   9  109.59    5.49
   7  -5 -10   31.45    3.68
  -7   5 -10   30.00    3.37
  -7  -5  10   23.08    3.51
   7  -5 -11   49.80    3.54
  -7   5 -11   41.76    2.96
   7  -5 -12    6.12    2.45
  -7   6  11    9.82    2.56
  -7   6  10  272.79    6.11
  -7   6   9  107.66    4.86
  -7   6   8   10.32    3.76
  -7   6   7  335.75    8.02
  -7  -6  -6   56.34    4.00
  -7   6   6   66.48    5.31
  -7  -6  -5  180.14    6.42
  -7   6   5  201.52    7.20
  -7   6   4  333.41    8.59
  -7  -6  -4  324.31    8.84
  -7   6   3  228.05    7.72
  -7   6   2   21.59    4.97
  -7  -6  -1   57.83    5.91
  -7  -6   0  165.71    7.77
  -7   6  -1   53.47    5.04
  -7  -6   1   50.72    6.31
  -7  -6   2   21.88    5.78
  -7   6  -2   19.77    4.51
  -7   6  -3  227.49    7.06
  -7  -6   3  241.59    8.65
  -7   6  -4  321.73    7.66
  -7  -6   4  328.66    9.61
  -7   6  -5  180.38    5.75
  -7  -6   5  180.84    7.73
  -7  -6   6   62.61    5.59
  -7  -6   7  330.37    8.26
   7  -6  -9  106.32    4.54
  -7  -6   9   83.74    4.32
   7  -6 -10  276.71    5.78
   7  -6 -11    9.73    2.33
  -7   7   9   15.72    2.80
  -7   7   8  192.07    5.33
  -7   7   7  118.51    4.79
  -7  -7  -6   20.86    2.89
  -7   7   6   27.19    3.93
  -7  -7  -5  102.42    4.69
  -7   7   5  107.10    5.24
  -7  -7  -4   35.18    4.04
  -7   7   4   34.23    4.48
  -7   7   3   74.38    5.06
  -7  -7  -2  157.40    6.61
  -7   7   2  155.07    6.21
  -7   7   1  264.18    7.28
  -7  -7  -1  256.70    8.32
  -7  -7   0   16.44    4.80
  -7   7   0   16.58    4.38
  -7  -7   1  252.47    8.40
  -7  -7   2  147.31    7.04
  -7   7  -3   73.64    4.82
  -7   7  -4   34.04    4.13
  -7  -7   4   31.90    4.99
  -7   7  -5  108.73    4.68
  -7  -7   5  100.38    5.54
  -7   7  -6   25.28    3.17
  -7  -7   6   21.29    4.09
  -7  -7   8  145.48    4.61
   7  -7  -9   17.99    2.51
   7  -7 -10   24.14    3.55
  -7   8   7    1.06    2.37
  -7   8   6   69.37    3.59
  -7   8   5  155.58    4.89
  -7  -8  -4   67.19    3.61
  -7   8   4   68.41    4.14
  -7   8   3   62.31    4.24
  -7  -8  -2  296.41    7.04
  -7   8   2  308.41    6.78
  -7  -8  -1   27.44    4.05
  -7   8   1   25.86    3.82
  -7  -8   0    3.89    3.67
  -7   8   0    1.99    3.36
  -7  -8   1   28.93    4.27
  -7   8  -1   26.07    3.75
  -7  -8   2  285.03    7.29
  -7  -8   3   58.90    4.42
  -7   8  -3   63.30    3.99
  -7  -8   4   65.16    4.27
  -7   8  -4   71.14    3.90
  -7  -8   5  152.95    5.15
  -7   9   3  256.50    6.07
  -7  -9  -2   61.42    3.39
  -7   9   2   47.05    3.58
  -7  -9  -1   12.66    2.65
  -7   9   1    6.90    2.83
  -7  -9   0    1.26    2.51
  -7   9   0   -1.86    2.63
  -7  -9   1   15.57    2.72
  -7   9  -1    9.22    2.73
  -7  -9   2   57.35    3.46
  -7  -9   3  283.60    5.86
  -8   0   0    7.15    5.35
  -8   0  -1  392.17    9.85
  -8   0  -2   93.45    6.69
  -8   0  -2   82.98    5.63
  -8   0  -3  440.15   10.16
  -8   0  -3  390.42    9.14
  -8   0  -4    3.77    5.26
  -8   0   5   58.97    4.66
  -8   0  -5   72.87    5.99
   8   0  -6   36.66    3.64
  -8   0   6   42.72    4.46
   8   0  -7  100.46    4.46
  -8   0  -7  122.96    5.98
  -8   0   8  563.88    9.29
  -8   0  -8  611.08   10.18
  -8   0   9  361.63    7.17
  -8   0  -9  397.71    7.87
   8   0 -10   34.73    2.82
  -8   0  10   37.13    3.46
   8   0 -11   83.99    3.26
  -8   0  11   88.76    3.75
  -8   0 -12  166.66    4.29
  -8  -1 -11   38.06    3.10
  -8   1  10   38.09    3.68
  -8  -1 -10   39.85    3.81
  -8   1   9  159.46    5.41
  -8  -1  -9  180.47    5.74
  -8   1   8   62.62    4.39
  -8  -1  -8   73.00    4.90
  -8   1   7   43.56    4.54
  -8  -1  -7   49.92    5.03
  -8   1   6   65.60    5.00
  -8  -1  -6   70.75    5.48
  -8   1   5  167.25    6.16
  -8  -1  -5  197.98    7.22
  -8   1   4  147.77    5.97
  -8  -1  -4  169.71    7.14
  -8  -1  -3  321.32    8.88
  -8  -1  -3  284.77    8.06
  -8  -1  -2  261.44    8.34
  -8  -1  -2  246.39    8.22
  -8  -1  -1  122.74    7.13
  -8  -1  -1  121.99    6.76
  -8   1   0  670.60   11.96
  -8   1  -1  139.72    7.47
  -8   1  -2  266.57    8.63
  -8   1  -3  331.98    9.16
  -8   1  -3  270.65    7.62
   8  -1  -4  139.31    5.33
  -8   1  -4  173.77    7.37
   8  -1  -5  150.30    5.40
  -8   1  -5  196.82    7.47
   8  -1  -6   64.61    4.26
  -8   1  -6   80.72    5.79
   8  -1  -7   40.52    3.72
  -8   1  -7   48.42    5.03
   8  -1  -8   62.69    3.95
  -8  -1   8   61.97    4.20
  -8   1  -8   74.87    5.12
   8  -1  -9  159.32    4.94
  -8  -1   9  166.19    5.15
  -8   1  -9  178.47    5.91
   8  -1 -10   35.43    3.10
  -8  -1  10   31.53    3.04
   8  -1 -11   33.94    2.63
  -8  -1  11   26.55    2.90
  -8   1 -12   53.68    3.33
  -8  -2 -10    4.02    2.77
  -8   2   8   65.09    4.68
  -8   2   7   92.47    5.17
  -8   2   6  330.06    7.77
  -8   2   5   27.58    4.32
  -8   2   4   95.26    5.46
  -8  -2  -4   95.08    5.11
  -8   2   3  435.59    8.87
  -8  -2  -3  495.96   10.16
  -8   2   2   59.12    4.64
  -8  -2  -2   65.56    5.40
  -8  -2  -1  139.12    7.00
  -8   2  -1  132.82    6.75
  -8  -2   1  129.89    7.42
  -8   2  -2   71.45    6.09
  -8  -2   2   71.62    6.76
  -8   2  -3  483.87   10.28
  -8  -2   3  482.76   11.49
  -8   2  -4  110.61    6.41
  -8  -2   4   99.89    6.67
   8  -2  -5   25.57    3.74
  -8   2  -5   29.41    5.08
  -8  -2   5   33.71    5.35
   8  -2  -6  330.25    7.34
  -8  -2   6  348.52    9.46
   8  -2  -7   90.16    4.61
  -8   2  -7  101.99    5.57
  -8  -2   7   95.11    6.00
   8  -2  -8   60.87    3.91
  -8   2  -8   68.43    4.80
  -8  -2   8   65.46    5.30
  -8   2  -9  198.54    5.85
  -8  -2   9  179.25    6.16
  -8   2 -10    4.84    3.16
  -8   2 -11   11.24    2.75
  -8   3  11   18.58    3.57
  -8   3  10   91.84    3.91
  -8  -3  -9   38.80    2.96
  -8  -3  -8  202.65    5.12
  -8  -3  -7   64.17    4.17
  -8   3   6  106.89    5.40
  -8  -3  -6  109.48    4.87
  -8   3   5   31.47    4.47
  -8  -3  -5   35.01    4.24
  -8   3   4  205.71    6.52
  -8  -3  -4  214.39    6.40
  -8  -3  -4  201.74    6.49
  -8   3   3   73.01    5.05
  -8  -3  -3   82.30    5.49
  -8   3   2  234.20    6.69
  -8  -3  -2  266.42    8.30
  -8   3   1   18.94    4.18
  -8  -3  -1   22.43    4.74
  -8  -3   1   17.71    5.07
  -8   3  -2  271.00    7.75
  -8  -3   2  274.44    9.05
  -8   3  -3   84.67    5.67
  -8  -3   3   85.24    6.62
  -8   3  -4  226.79    7.14
  -8  -3   4  226.86    8.24
   8  -3  -5   30.32    3.73
  -8   3  -5   38.68    4.76
  -8  -3   5   30.83    5.39
   8  -3  -6   97.42    4.63
  -8   3  -6  112.11    5.49
  -8  -3   6  110.93    6.21
   8  -3  -7   57.18    3.97
  -8   3  -7   71.38    4.75
  -8  -3   7   66.24    5.09
  -8   3  -8  217.10    6.00
  -8  -3   8  202.39    6.27
  -8   3  -9   45.79    3.71
  -8   3 -10  107.26    3.95
  -8  -3  10   82.83    3.74
   8  -3 -11   27.28    2.45
  -8   4  10   31.71    3.61
  -8   4   9  192.84    4.97
  -8   4   8  179.19    5.37
  -8   4   5   26.56    3.96
  -8   4   4   39.48    4.37
  -8  -4  -4   40.62    3.93
  -8   4   3  136.42    5.77
  -8  -4  -3  140.75    5.87
  -8   4   2   61.27    4.87
  -8  -4  -2   70.98    5.10
  -8  -4   0    3.52    4.56
  -8   4   0    1.90    3.32
  -8  -4   1  317.96    8.99
  -8  -4   2   69.88    5.95
  -8  -4   3  138.66    6.81
  -8   4  -4   41.48    4.17
  -8  -4   4   36.38    5.09
   8  -4  -5   22.83    3.55
  -8   4  -5   28.59    3.89
  -8  -4   5   28.14    4.83
  -8   4  -6   51.32    4.04
  -8  -4   6   48.38    4.74
  -8   4  -7  212.43    5.51
  -8  -4   7  213.66    6.80
  -8   4  -8  179.36    4.75
  -8  -4   8  170.06    5.70
   8  -4  -9  188.13    4.62
  -8   4  -9  204.22    4.34
   8  -4 -10   55.37    2.73
  -8   5   8   15.56    2.83
  -8   5   7  139.32    4.58
  -8  -5  -4  146.11    4.84
  -8   5   3  318.86    7.10
  -8  -5  -3  338.60    7.47
  -8   5   2   14.69    3.80
  -8  -5  -2   16.49    3.94
  -8   5   1   81.66    4.54
  -8   5   0   24.64    3.88
  -8  -5   0   24.50    4.34
  -8   5  -1   77.62    4.07
  -8  -5   1   91.96    5.57
  -8  -5   2   15.67    4.36
  -8  -5   3  323.52    8.48
  -8  -5   4  137.15    6.16
  -8  -5   5  143.02    5.80
  -8  -5   6   96.67    4.82
   8  -5  -7  128.20    4.12
  -8  -5   7  128.02    4.84
   8  -5  -8   15.55    2.40
  -8   6   6  143.35    4.42
  -8  -6  -3  262.09    5.58
  -8  -6  -2   11.30    3.16
  -8   6   2    8.60    3.18
  -8   6   1   22.91    3.49
  -8   6   0  117.10    4.35
  -8  -6   0  127.03    5.44
  -8  -6   1   29.66    3.96
  -8  -6   2   11.22    3.67
  -8  -6   3  271.34    6.95
  -8  -6   4   28.99    3.65
  -8  -6   5   51.69    3.80
   8  -6  -6  150.50    3.92
  -8  -6   6  160.56    4.75
  -8  -7   0  120.16    4.14
  -8  -7   1  111.87    4.32
  -8  -7   2  126.04    4.42
  -8  -7   3   40.52    3.44
  -8  -7   4   73.13    4.45
  -9   0   0   -2.13    3.11
  -9   0   1  240.33    6.15
  -9   0   3   98.65    4.89
  -9   0   4  141.56    5.44
  -9   0   5   -0.21    3.10
  -9   0   6   28.89    3.36
  -9   0   7  138.68    4.86
  -9   1   7   26.22    3.77
  -9   1   6    0.94    2.70
  -9   1   5  294.98    6.54
  -9   1   4  159.83    5.39
  -9   1   2   74.94    4.44
  -9   1   1   64.00    4.17
  -9  -1  -1   54.45    3.40
  -9   1   0    1.64    2.86
  -9  -1   0    1.11    3.28
  -9  -1   1   63.30    4.18
  -9  -1   3   66.58    4.41
  -9  -1   4  163.40    5.54
  -9  -1   5  297.08    6.50
  -9  -1   6    2.59    2.61
  -9  -1   7   21.49    3.48
  -9   2   2   75.09    3.98
  -9   2   1   53.08    3.66
  -9  -2  -1   51.34    3.26
  -9  -2   0  100.03    4.29
  -9  -2   3   -1.94    3.24
  -9  -2   4  230.88    6.10
  -9  -2   5  193.10    5.41
  -9  -2   6   22.60    3.22
  -9  -3   0  114.66    4.23
  -9  -3   2   20.74    3.31
  -9  -3   3   18.55    3.20
  -9  -3   4   12.18    2.82
  -9  -3   5   84.98    4.20
  -9  -4   2   13.71    3.14


TITL zxw_atz_pzdc_H2O_Cu in P2(1)2(1)2(1)
REM P2(1)2(1)2(1) (#19 in standard setting)
CELL 1.54184   7.530887  10.764153  17.970243  90.0000  90.0000  90.0000
ZERR    6.00   0.000166   0.000250   0.000414   0.0000   0.0000   0.0000
LATT -1
SYMM -x+1/2,-y, z+1/2
SYMM -x, y+1/2,-z+1/2
SYMM  x+1/2,-y+1/2,-z
SFAC C H N O
UNIT 66.00 60.00 6.00 6.00
TREF
HKLF 4
END
_computing_structure_solution     'SHELXT 2014/4 (Sheldrick, 2014)'
_computing_structure_solution     'SHELXT 2014/4 (Sheldrick, 2014)'
;
_shelx_hkl_checksum                30094
_olex2_submission_special_instructions  'No special instructions were received'
_oxdiff_exptl_absorpt_empirical_details
;
Empirical correction (ABSPACK) includes:
- Absorption correction using spherical harmonics
- Frame scaling
- Detector area scaling
;
_oxdiff_exptl_absorpt_empirical_full_max  1.395
_oxdiff_exptl_absorpt_empirical_full_min  0.799
loop_
  _twin_individual_id
  _twin_individual_mass_fraction_refined
 1 0.75(5)
 2 0.25(5)

data_mlp
_audit_creation_date               2024-07-22
_audit_creation_method
;
Olex2 1.5-alpha
(compiled 2024.02.16 svn.r378c4104 for OlexSys, GUI svn.r6928)
;
_shelx_SHELXL_version_number       '2018/3'
_audit_contact_author_address      ?
_audit_contact_author_email        ?
_audit_contact_author_name         ''
_audit_contact_author_phone        ?
_publ_contact_author_id_orcid      ?
_publ_section_references
;
Dolomanov, O.V., Bourhis, L.J., Gildea, R.J, Howard, J.A.K. & Puschmann, H.
 (2009), J. Appl. Cryst. 42, 339-341.

Sheldrick, G.M. (2015). Acta Cryst. A71, 3-8.

Sheldrick, G.M. (2015). Acta Cryst. C71, 3-8.
;
_chemical_name_common              ?
_chemical_name_systematic          ?
_chemical_formula_moiety           'C8 H7 N5 O6 Zn3'
_chemical_formula_sum              'C8 H7 N5 O6 Zn3'
_chemical_formula_weight           465.30
_chemical_absolute_configuration   ?
_chemical_melting_point            ?
loop_
  _atom_type_symbol
  _atom_type_description
  _atom_type_scat_dispersion_real
  _atom_type_scat_dispersion_imag
  _atom_type_scat_source
 'C' 'C' 0.0181 0.0091 'International Tables Vol C Tables 4.2.6.8 and 6.1.1.4'
 'H' 'H' 0.0000 0.0000 'International Tables Vol C Tables 4.2.6.8 and 6.1.1.4'
 'N' 'N' 0.0311 0.0180 'International Tables Vol C Tables 4.2.6.8 and 6.1.1.4'
 'O' 'O' 0.0492 0.0322 'International Tables Vol C Tables 4.2.6.8 and 6.1.1.4'
 'Zn' 'Zn' -1.5491 0.6778
 'International Tables Vol C Tables 4.2.6.8 and 6.1.1.4'

_shelx_space_group_comment
;
The symmetry employed for this shelxl refinement is uniquely defined
by the following loop, which should always be used as a source of
symmetry information in preference to the above space-group names.
They are only intended as comments.
;
_space_group_crystal_system        'orthorhombic'
_space_group_IT_number             19
_space_group_name_H-M_alt          'P 21 21 21'
_space_group_name_Hall             'P 2ac 2ab'
loop_
  _space_group_symop_operation_xyz
 'x, y, z'
 '-x+1/2, -y, z+1/2'
 '-x, y+1/2, -z+1/2'
 'x+1/2, -y+1/2, -z'

_cell_length_a                     7.8902(4)
_cell_length_b                     11.2677(4)
_cell_length_c                     20.5775(8)
_cell_angle_alpha                  90
_cell_angle_beta                   90
_cell_angle_gamma                  90
_cell_volume                       1829.43(13)
_cell_formula_units_Z              4
_cell_measurement_reflns_used      3930
_cell_measurement_temperature      293(2)
_cell_measurement_theta_max        77.1610
_cell_measurement_theta_min        4.4430
_shelx_estimated_absorpt_T_max     0.442
_shelx_estimated_absorpt_T_min     0.323
_exptl_absorpt_coefficient_mu      4.872
_exptl_absorpt_correction_T_max    1.00000
_exptl_absorpt_correction_T_min    0.35210
_exptl_absorpt_correction_type     multi-scan
_exptl_absorpt_process_details
;
CrysAlisPro 1.171.38.40t (Rigaku Oxford Diffraction, 2015)
Empirical absorption correction using spherical harmonics,
 implemented in SCALE3 ABSPACK scaling algorithm.
;
_exptl_absorpt_special_details     ?
_exptl_crystal_colour              colourless
_exptl_crystal_colour_primary      colourless
_exptl_crystal_density_diffrn      1.689
_exptl_crystal_density_meas        ?
_exptl_crystal_density_method      ?
_exptl_crystal_description         block
_exptl_crystal_F_000               912
_exptl_crystal_size_max            0.3
_exptl_crystal_size_mid            0.2
_exptl_crystal_size_min            0.2
_exptl_transmission_factor_max     ?
_exptl_transmission_factor_min     ?
_diffrn_reflns_av_R_equivalents    0.0945
_diffrn_reflns_av_unetI/netI       0.1012
_diffrn_reflns_Laue_measured_fraction_full  0.971
_diffrn_reflns_Laue_measured_fraction_max  0.971
_diffrn_reflns_limit_h_max         9
_diffrn_reflns_limit_h_min         -6
_diffrn_reflns_limit_k_max         13
_diffrn_reflns_limit_k_min         -9
_diffrn_reflns_limit_l_max         24
_diffrn_reflns_limit_l_min         -20
_diffrn_reflns_number              6253
_diffrn_reflns_point_group_measured_fraction_full  0.930
_diffrn_reflns_point_group_measured_fraction_max  0.930
_diffrn_reflns_theta_full          67.487
_diffrn_reflns_theta_max           67.487
_diffrn_reflns_theta_min           4.474
_diffrn_ambient_temperature        293(2)
_diffrn_detector                   'CCD plate'
_diffrn_detector_area_resol_mean   ?
_diffrn_measured_fraction_theta_full  0.971
_diffrn_measured_fraction_theta_max  0.971
_diffrn_measurement_details
;
List of Runs (angles in degrees, time in seconds):

  # Type    Start    End  Width  t~exp~   \w     \q     \k     \f   Frames
--------------------------------------------------------------------------
  1  \w    -47.00  50.00   1.00   80.00    --  -32.00  72.00-108.00   97
  2  \w    -78.00 -18.00   1.00   80.00    --  -32.00 -72.00-108.00   60
  3  \w   -100.00 -19.00   1.00   80.00    --  -32.00 -72.00-180.00   81
  4  \w   -125.00 -32.00   1.00  150.00    -- -110.00  72.00 -36.00   93
  5  \w   -171.00 -40.00   1.00  150.00    -- -110.00   0.00  36.00  131
  6  \w   -106.00 -22.00   1.00  150.00    -- -110.00  72.00-180.00   84
  7  \w   -176.00-116.00   1.00  150.00    -- -110.00 -72.00  36.00   60
  8  \w   -120.00 -85.00   1.00  150.00    -- -110.00  72.00-108.00   35
;
_diffrn_measurement_device         'abstract diffractometer'
_diffrn_measurement_device_type   
 'dtrek-CrysAlisPro-abstract goniometer imported rigaku-d*trek images'
_diffrn_measurement_method         '\w scans'
_diffrn_orient_matrix_type        
 'CrysAlisPro convention (1999,Acta A55,543-557)'
_diffrn_orient_matrix_UB_11        -0.0067432000
_diffrn_orient_matrix_UB_12        -0.1136343000
_diffrn_orient_matrix_UB_13        0.0415655000
_diffrn_orient_matrix_UB_21        -0.0006569000
_diffrn_orient_matrix_UB_22        -0.0758566000
_diffrn_orient_matrix_UB_23        -0.0622783000
_diffrn_orient_matrix_UB_31        0.1951292000
_diffrn_orient_matrix_UB_32        -0.0042751000
_diffrn_orient_matrix_UB_33        0.0011539000
_diffrn_radiation_monochromator    graphite
_diffrn_radiation_probe            x-ray
_diffrn_radiation_type             'Cu K\a'
_diffrn_radiation_wavelength       1.54178
_diffrn_source                     'fine-focus sealed X-ray tube'
_diffrn_source_type                'Enhance (Cu) X-ray Source'
_reflns_Friedel_coverage           0.654
_reflns_Friedel_fraction_full      0.874
_reflns_Friedel_fraction_max       0.874
_reflns_number_gt                  2456
_reflns_number_total               3078
_reflns_special_details
;
 Reflections were merged by SHELXL according to the crystal
 class for the calculation of statistics and refinement.
 
 _reflns_Friedel_fraction is defined as the number of unique
 Friedel pairs measured divided by the number that would be
 possible theoretically, ignoring centric projections and
 systematic absences. Completness statistics refer to single and
 composite reflections containing twin component 1 only.
;
_reflns_threshold_expression       'I > 2\s(I)'
_computing_cell_refinement         'CrysAlisPro 1.171.38.40t (Rigaku OD, 2015)'
_computing_data_collection         'CrysAlisPro 1.171.38.40t (Rigaku OD, 2015)'
_computing_data_reduction          'CrysAlisPro 1.171.38.40t (Rigaku OD, 2015)'
_computing_molecular_graphics      'Olex2 1.5-alpha (Dolomanov et al., 2009)'
_computing_publication_material    'Olex2 1.5-alpha (Dolomanov et al., 2009)'
_computing_structure_refinement    'SHELXL 2018/3 (Sheldrick, 2015)'
_computing_structure_solution      'SHELXT 2014/4 (Sheldrick, 2014)'
_refine_diff_density_max           1.276
_refine_diff_density_min           -1.122
_refine_diff_density_rms           0.306
_refine_ls_abs_structure_details
;
 Refined as an inversion twin.
;
_refine_ls_abs_structure_Flack     0.14(16)
_refine_ls_extinction_coef         .
_refine_ls_extinction_method       none
_refine_ls_goodness_of_fit_ref     1.075
_refine_ls_hydrogen_treatment      constr
_refine_ls_matrix_type             full
_refine_ls_number_parameters       200
_refine_ls_number_reflns           3078
_refine_ls_number_restraints       0
_refine_ls_R_factor_all            0.0928
_refine_ls_R_factor_gt             0.0659
_refine_ls_restrained_S_all        1.075
_refine_ls_shift/su_max            0.000
_refine_ls_shift/su_mean           0.000
_refine_ls_structure_factor_coef   Fsqd
_refine_ls_weighting_details      
 'w=1/[\s^2^(Fo^2^)+(0.1822P)^2^] where P=(Fo^2^+2Fc^2^)/3'
_refine_ls_weighting_scheme        calc
_refine_ls_wR_factor_gt            0.1979
_refine_ls_wR_factor_ref           0.2530
_refine_special_details
;
 Refined as a 2-component inversion twin.
;
_olex2_refinement_description
;
1. Twinned data refinement
 Scales: 0.86(16)
 0.14(16)
2. Fixed Uiso
 At 1.2 times of:
  All C(H) groups, All O(H) groups
 At 1.5 times of:
  All C(H,H,H) groups
3.a Riding coordinates:
 O1(H1), O2(H2), C2(H2A), C3(H3A,H3B,H3C), C6(H6)
;
_atom_sites_solution_hydrogens     difmap
_atom_sites_solution_primary       dual
_atom_sites_solution_secondary     ?
loop_
  _atom_site_label
  _atom_site_type_symbol
  _atom_site_fract_x
  _atom_site_fract_y
  _atom_site_fract_z
  _atom_site_U_iso_or_equiv
  _atom_site_adp_type
  _atom_site_occupancy
  _atom_site_site_symmetry_order
  _atom_site_calc_flag
  _atom_site_refinement_flags_posn
  _atom_site_refinement_flags_adp
  _atom_site_refinement_flags_occupancy
  _atom_site_disorder_assembly
  _atom_site_disorder_group
 Zn1 Zn 0.9492(3) 1.00113(18) 0.21402(8) 0.0232(6) Uani 1 1 d . . . . .
 Zn2 Zn 1.2488(3) 0.92977(19) 0.09468(10) 0.0284(6) Uani 1 1 d . . . . .
 Zn3 Zn 0.9473(3) 0.72453(18) 0.12808(9) 0.0253(6) Uani 1 1 d . . . . .
 O1 O 1.1066(17) 1.0350(11) 0.1447(6) 0.038(3) Uani 1 1 d . . . . .
 H1 H 1.059542 1.093965 0.115887 0.046 Uiso 1 1 d R U . . .
 O2 O 1.1474(19) 0.7757(12) 0.0845(5) 0.041(3) Uani 1 1 d . . . . .
 H2 H 1.154930 0.745156 0.040898 0.049 Uiso 1 1 d R U . . .
 O3 O 0.8397(18) 0.6573(11) 0.0359(6) 0.035(3) Uani 1 1 d . . . . .
 O4 O 0.7742(19) 0.4849(10) -0.0118(6) 0.038(3) Uani 1 1 d . . . . .
 O5 O 0.8617(17) 0.1699(9) 0.2159(6) 0.033(3) Uani 1 1 d . . . . .
 O6 O 0.9711(16) 0.3078(11) 0.2850(5) 0.031(3) Uani 1 1 d . . . . .
 N1 N 0.4826(19) 0.9052(14) 0.1323(8) 0.035(3) Uani 1 1 d . . . . .
 N2 N 0.730(2) 0.9319(13) 0.1795(7) 0.033(3) Uani 1 1 d . . . . .
 N3 N 0.7443(19) 0.8366(13) 0.1375(7) 0.032(3) Uani 1 1 d . . . . .
 N4 N 0.9191(18) 0.5520(12) 0.1473(6) 0.024(3) Uani 1 1 d . . . . .
 N5 N 0.943(2) 0.4798(11) 0.1983(6) 0.026(3) Uani 1 1 d . . . . .
 C1 C 0.571(3) 0.9713(19) 0.1747(10) 0.040(4) Uani 1 1 d . . . . .
 C2 C 0.583(3) 0.8279(19) 0.1099(11) 0.046(5) Uani 1 1 d . . . . .
 H2A H 0.550145 0.767748 0.076449 0.055 Uiso 1 1 d R U . . .
 C3 C 0.503(3) 1.071(3) 0.2125(15) 0.072(9) Uani 1 1 d . . . . .
 H3A H 0.382451 1.085820 0.199781 0.107 Uiso 1 1 d R U . . .
 H3B H 0.571701 1.143970 0.204081 0.107 Uiso 1 1 d R U . . .
 H3C H 0.508451 1.050590 0.259711 0.107 Uiso 1 1 d R U . . .
 C4 C 0.813(2) 0.5432(16) 0.0356(7) 0.030(4) Uani 1 1 d . . . . .
 C5 C 0.853(2) 0.4833(15) 0.0991(7) 0.030(4) Uani 1 1 d . . . . .
 C6 C 0.828(2) 0.3685(15) 0.1186(8) 0.031(4) Uani 1 1 d . . . . .
 H6 H 0.777249 0.301459 0.093349 0.037 Uiso 1 1 d R U . . .
 C7 C 0.889(2) 0.3676(15) 0.1818(8) 0.030(4) Uani 1 1 d . . . . .
 C8 C 0.909(2) 0.2740(15) 0.2303(7) 0.024(3) Uani 1 1 d . . . . .

loop_
  _atom_site_aniso_label
  _atom_site_aniso_U_11
  _atom_site_aniso_U_22
  _atom_site_aniso_U_33
  _atom_site_aniso_U_23
  _atom_site_aniso_U_13
  _atom_site_aniso_U_12
 Zn1 0.0264(11) 0.0313(10) 0.0119(9) -0.0009(8) -0.0029(8) -0.0009(11)
 Zn2 0.0279(12) 0.0404(12) 0.0168(9) 0.0011(9) 0.0031(8) -0.0024(12)
 Zn3 0.0298(12) 0.0283(10) 0.0180(9) -0.0002(8) -0.0029(9) -0.0022(10)
 O1 0.048(9) 0.044(7) 0.023(5) 0.007(5) 0.009(5) 0.007(6)
 O2 0.064(9) 0.041(6) 0.017(5) -0.004(5) 0.014(6) -0.023(7)
 O3 0.045(8) 0.036(7) 0.024(5) 0.002(5) -0.015(5) 0.001(6)
 O4 0.061(9) 0.032(6) 0.022(5) -0.003(5) -0.019(6) -0.002(6)
 O5 0.040(7) 0.020(5) 0.039(7) 0.001(5) -0.013(6) 0.006(6)
 O6 0.035(7) 0.040(6) 0.019(5) 0.005(5) -0.016(5) 0.001(6)
 N1 0.029(8) 0.045(8) 0.033(8) -0.010(7) -0.005(6) 0.006(7)
 N2 0.030(9) 0.034(8) 0.036(8) -0.014(6) -0.007(6) -0.002(7)
 N3 0.017(7) 0.046(8) 0.034(8) -0.008(6) -0.007(6) -0.008(7)
 N4 0.034(8) 0.028(6) 0.010(5) 0.002(5) -0.007(5) -0.019(6)
 N5 0.030(7) 0.026(6) 0.023(6) 0.005(5) -0.004(6) 0.001(7)
 C1 0.026(10) 0.049(11) 0.046(10) -0.010(8) 0.000(8) -0.002(9)
 C2 0.037(12) 0.048(10) 0.053(12) -0.012(9) -0.017(10) -0.001(10)
 C3 0.033(12) 0.083(17) 0.10(2) -0.060(18) -0.024(13) 0.019(12)
 C4 0.036(10) 0.044(9) 0.010(6) 0.005(7) -0.006(6) 0.000(8)
 C5 0.039(10) 0.037(9) 0.012(6) 0.002(7) -0.011(6) -0.004(9)
 C6 0.038(10) 0.031(8) 0.023(8) -0.005(7) -0.010(7) -0.003(8)
 C7 0.034(10) 0.030(8) 0.024(8) -0.007(7) -0.003(7) 0.000(8)
 C8 0.024(9) 0.036(8) 0.011(6) -0.003(6) -0.005(5) 0.004(7)

_geom_special_details
;
 All esds (except the esd in the dihedral angle between two l.s. planes)
 are estimated using the full covariance matrix.  The cell esds are taken
 into account individually in the estimation of esds in distances, angles
 and torsion angles; correlations between esds in cell parameters are only
 used when they are defined by crystal symmetry.  An approximate (isotropic)
 treatment of cell esds is used for estimating esds involving l.s. planes.
;
loop_
  _geom_bond_atom_site_label_1
  _geom_bond_atom_site_label_2
  _geom_bond_distance
  _geom_bond_site_symmetry_2
  _geom_bond_publ_flag
 Zn1 O1 1.929(13) . ?
 Zn1 O5 2.024(11) 1_565 ?
 Zn1 O6 2.268(12) 3_755 ?
 Zn1 N2 2.026(15) . ?
 Zn1 N5 2.008(14) 3_755 ?
 Zn2 O1 1.930(13) . ?
 Zn2 O2 1.923(13) . ?
 Zn2 O4 1.968(12) 4_565 ?
 Zn2 N1 2.020(15) 1_655 ?
 Zn3 O2 1.906(13) . ?
 Zn3 O3 2.212(12) . ?
 Zn3 O6 2.119(11) 3_755 ?
 Zn3 N3 2.049(15) . ?
 Zn3 N4 1.996(13) . ?
 O1 H1 0.9646 . ?
 O2 H2 0.9628 . ?
 O3 C4 1.30(2) . ?
 O4 C4 1.22(2) . ?
 O5 C8 1.27(2) . ?
 O6 C8 1.286(18) . ?
 N1 C1 1.34(3) . ?
 N1 C2 1.26(3) . ?
 N2 N3 1.38(2) . ?
 N2 C1 1.33(3) . ?
 N3 C2 1.40(2) . ?
 N4 N5 1.342(18) . ?
 N4 C5 1.36(2) . ?
 N5 C7 1.38(2) . ?
 C1 C3 1.47(3) . ?
 C2 H2A 0.9999 . ?
 C3 H3A 1.0000 . ?
 C3 H3B 1.0000 . ?
 C3 H3C 1.0001 . ?
 C4 C5 1.50(2) . ?
 C5 C6 1.37(2) . ?
 C6 H6 1.0001 . ?
 C6 C7 1.39(2) . ?
 C7 C8 1.46(2) . ?

loop_
  _geom_angle_atom_site_label_1
  _geom_angle_atom_site_label_2
  _geom_angle_atom_site_label_3
  _geom_angle
  _geom_angle_site_symmetry_1
  _geom_angle_site_symmetry_3
  _geom_angle_publ_flag
 O1 Zn1 O5 92.7(6) . 1_565 ?
 O1 Zn1 O6 91.0(5) . 3_755 ?
 O1 Zn1 N2 111.5(6) . . ?
 O1 Zn1 N5 114.6(6) . 3_755 ?
 O5 Zn1 O6 175.8(5) 1_565 3_755 ?
 O5 Zn1 N2 94.4(6) 1_565 . ?
 N2 Zn1 O6 82.5(5) . 3_755 ?
 N5 Zn1 O5 103.8(5) 3_755 1_565 ?
 N5 Zn1 O6 76.1(5) 3_755 3_755 ?
 N5 Zn1 N2 129.0(6) 3_755 . ?
 O1 Zn2 O4 102.8(5) . 4_565 ?
 O1 Zn2 N1 114.3(6) . 1_655 ?
 O2 Zn2 O1 111.8(6) . . ?
 O2 Zn2 O4 112.9(5) . 4_565 ?
 O2 Zn2 N1 107.3(7) . 1_655 ?
 O4 Zn2 N1 107.8(6) 4_565 1_655 ?
 O2 Zn3 O3 91.0(5) . . ?
 O2 Zn3 O6 90.6(5) . 3_755 ?
 O2 Zn3 N3 120.4(6) . . ?
 O2 Zn3 N4 118.7(6) . . ?
 O6 Zn3 O3 172.6(5) 3_755 . ?
 N3 Zn3 O3 89.6(5) . . ?
 N3 Zn3 O6 83.4(5) . 3_755 ?
 N4 Zn3 O3 78.1(5) . . ?
 N4 Zn3 O6 107.3(5) . 3_755 ?
 N4 Zn3 N3 119.6(6) . . ?
 Zn1 O1 Zn2 130.3(7) . . ?
 Zn1 O1 H1 110.1 . . ?
 Zn2 O1 H1 108.6 . . ?
 Zn2 O2 H2 113.5 . . ?
 Zn3 O2 Zn2 124.5(7) . . ?
 Zn3 O2 H2 112.4 . . ?
 C4 O3 Zn3 113.9(10) . . ?
 C4 O4 Zn2 117.2(11) . 4_465 ?
 C8 O5 Zn1 140.8(11) . 1_545 ?
 Zn3 O6 Zn1 109.5(5) 3_745 3_745 ?
 C8 O6 Zn1 113.4(10) . 3_745 ?
 C8 O6 Zn3 136.4(11) . 3_745 ?
 C1 N1 Zn2 130.4(13) . 1_455 ?
 C2 N1 Zn2 121.8(13) . 1_455 ?
 C2 N1 C1 107.1(16) . . ?
 N3 N2 Zn1 116.7(11) . . ?
 C1 N2 Zn1 134.5(12) . . ?
 C1 N2 N3 106.8(15) . . ?
 N2 N3 Zn3 127.0(11) . . ?
 N2 N3 C2 103.5(15) . . ?
 C2 N3 Zn3 129.1(12) . . ?
 N5 N4 Zn3 136.8(10) . . ?
 N5 N4 C5 106.2(12) . . ?
 C5 N4 Zn3 116.9(10) . . ?
 N4 N5 Zn1 133.7(10) . 3_745 ?
 N4 N5 C7 108.6(13) . . ?
 C7 N5 Zn1 117.5(11) . 3_745 ?
 N1 C1 C3 125.3(19) . . ?
 N2 C1 N1 110.6(17) . . ?
 N2 C1 C3 124.1(18) . . ?
 N1 C2 N3 112.0(17) . . ?
 N1 C2 H2A 124.0 . . ?
 N3 C2 H2A 124.1 . . ?
 C1 C3 H3A 109.8 . . ?
 C1 C3 H3B 109.8 . . ?
 C1 C3 H3C 108.8 . . ?
 H3A C3 H3B 109.5 . . ?
 H3A C3 H3C 109.5 . . ?
 H3B C3 H3C 109.5 . . ?
 O3 C4 C5 113.8(14) . . ?
 O4 C4 O3 125.3(15) . . ?
 O4 C4 C5 120.5(16) . . ?
 N4 C5 C4 117.3(14) . . ?
 N4 C5 C6 112.3(13) . . ?
 C6 C5 C4 130.4(15) . . ?
 C5 C6 H6 128.3 . . ?
 C5 C6 C7 103.4(14) . . ?
 C7 C6 H6 128.4 . . ?
 N5 C7 C6 109.4(15) . . ?
 N5 C7 C8 117.5(15) . . ?
 C6 C7 C8 133.1(16) . . ?
 O5 C8 O6 126.3(15) . . ?
 O5 C8 C7 118.5(14) . . ?
 O6 C8 C7 115.2(15) . . ?

loop_
  _geom_torsion_atom_site_label_1
  _geom_torsion_atom_site_label_2
  _geom_torsion_atom_site_label_3
  _geom_torsion_atom_site_label_4
  _geom_torsion
  _geom_torsion_site_symmetry_1
  _geom_torsion_site_symmetry_2
  _geom_torsion_site_symmetry_3
  _geom_torsion_site_symmetry_4
  _geom_torsion_publ_flag
 Zn1 O5 C8 O6 -55(3) 1_545 . . . ?
 Zn1 O5 C8 C7 126.8(16) 1_545 . . . ?
 Zn1 O6 C8 O5 176.8(14) 3_745 . . . ?
 Zn1 O6 C8 C7 -4.8(18) 3_745 . . . ?
 Zn1 N2 N3 Zn3 20.9(19) . . . . ?
 Zn1 N2 N3 C2 -165.8(14) . . . . ?
 Zn1 N2 C1 N1 162.9(14) . . . . ?
 Zn1 N2 C1 C3 -19(3) . . . . ?
 Zn1 N5 C7 C6 -176.5(12) 3_745 . . . ?
 Zn1 N5 C7 C8 2(2) 3_745 . . . ?
 Zn2 O4 C4 O3 -1(3) 4_465 . . . ?
 Zn2 O4 C4 C5 -173.3(13) 4_465 . . . ?
 Zn2 N1 C1 N2 -171.2(13) 1_455 . . . ?
 Zn2 N1 C1 C3 11(3) 1_455 . . . ?
 Zn2 N1 C2 N3 172.3(13) 1_455 . . . ?
 Zn3 O3 C4 O4 -170.5(17) . . . . ?
 Zn3 O3 C4 C5 3(2) . . . . ?
 Zn3 O6 C8 O5 8(3) 3_745 . . . ?
 Zn3 O6 C8 C7 -173.7(12) 3_745 . . . ?
 Zn3 N3 C2 N1 172.1(14) . . . . ?
 Zn3 N4 N5 Zn1 -8(3) . . . 3_745 ?
 Zn3 N4 N5 C7 176.2(14) . . . . ?
 Zn3 N4 C5 C4 2(2) . . . . ?
 Zn3 N4 C5 C6 -175.7(13) . . . . ?
 O3 C4 C5 N4 -3(3) . . . . ?
 O3 C4 C5 C6 174(2) . . . . ?
 O4 C4 C5 N4 170.5(18) . . . . ?
 O4 C4 C5 C6 -13(3) . . . . ?
 N2 N3 C2 N1 -1(2) . . . . ?
 N3 N2 C1 N1 1(2) . . . . ?
 N3 N2 C1 C3 179(2) . . . . ?
 N4 N5 C7 C6 0(2) . . . . ?
 N4 N5 C7 C8 178.2(15) . . . . ?
 N4 C5 C6 C7 -2(2) . . . . ?
 N5 N4 C5 C4 179.7(15) . . . . ?
 N5 N4 C5 C6 2(2) . . . . ?
 N5 C7 C8 O5 -179.2(15) . . . . ?
 N5 C7 C8 O6 2(2) . . . . ?
 C1 N1 C2 N3 1(3) . . . . ?
 C1 N2 N3 Zn3 -173.1(14) . . . . ?
 C1 N2 N3 C2 0(2) . . . . ?
 C2 N1 C1 N2 -1(2) . . . . ?
 C2 N1 C1 C3 -179(3) . . . . ?
 C4 C5 C6 C7 -179.3(19) . . . . ?
 C5 N4 N5 Zn1 174.2(14) . . . 3_745 ?
 C5 N4 N5 C7 -1.2(19) . . . . ?
 C5 C6 C7 N5 2(2) . . . . ?
 C5 C6 C7 C8 -176.6(19) . . . . ?
 C6 C7 C8 O5 -1(3) . . . . ?
 C6 C7 C8 O6 -179.7(19) . . . . ?

_shelx_res_file
;
TITL a_a.res in P2(1)2(1)2(1)
    mlp.res
    created by SHELXL-2018/3 at 22:50:52 on 22-Jul-2024
REM Old TITL a in P2(1)2(1)2(1)
REM SHELXT solution in P2(1)2(1)2(1)
REM R1 0.136, Rweak 0.086, Alpha 0.009, Orientation as input
REM Flack x = 0.276 ( 0.646 ) from Parsons' quotients
REM Formula found by SHELXT: C10 N O8 Zn2
CELL 1.54178 7.8902 11.2677 20.5775 90 90 90
ZERR 4 0.0004 0.0004 0.0008 0 0 0
LATT -1
SYMM 0.5-X,-Y,0.5+Z
SYMM -X,0.5+Y,0.5-Z
SYMM 0.5+X,0.5-Y,-Z
SFAC C H N O Zn
UNIT 32 28 20 24 12

L.S. 100
PLAN  6
SIZE 0.2 0.3 0.2
TEMP 20(2)
CONF
BOND $H
list 4
MORE -1
fmap 2 53
acta
TWIN -1 0 0 0 -1 0 0 0 -1 2
OMIT -3 135
OMIT -8 7 4
REM <olex2.extras>
REM <HklSrc "%.\\Mlp.hkl">
REM </olex2.extras>

WGHT    0.182200
BASF   0.14240
FVAR       0.33929
ZN1   5    0.949180    1.001131    0.214024    11.00000    0.02645    0.03131 =
         0.01193   -0.00090   -0.00290   -0.00091
ZN2   5    1.248759    0.929772    0.094677    11.00000    0.02787    0.04045 =
         0.01683    0.00110    0.00307   -0.00239
ZN3   5    0.947252    0.724534    0.128081    11.00000    0.02975    0.02827 =
         0.01801   -0.00018   -0.00288   -0.00216
O1    4    1.106583    1.035045    0.144717    11.00000    0.04776    0.04351 =
         0.02303    0.00676    0.00901    0.00721
AFIX   3
H1    2    1.059542    1.093965    0.115887    11.00000   -1.20000
AFIX   0
O2    4    1.147449    0.775676    0.084508    11.00000    0.06398    0.04143 =
         0.01740   -0.00366    0.01400   -0.02341
AFIX   3
H2    2    1.154930    0.745156    0.040898    11.00000   -1.20000
AFIX   0
O3    4    0.839738    0.657312    0.035880    11.00000    0.04469    0.03613 =
         0.02384    0.00180   -0.01497    0.00119
O4    4    0.774233    0.484875   -0.011832    11.00000    0.06137    0.03152 =
         0.02198   -0.00309   -0.01917   -0.00184
O5    4    0.861686    0.169923    0.215907    11.00000    0.04031    0.02002 =
         0.03905    0.00146   -0.01286    0.00628
O6    4    0.971118    0.307767    0.285045    11.00000    0.03495    0.03991 =
         0.01941    0.00512   -0.01596    0.00093
N1    3    0.482629    0.905175    0.132255    11.00000    0.02855    0.04470 =
         0.03283   -0.01016   -0.00519    0.00579
N2    3    0.730032    0.931926    0.179476    11.00000    0.03023    0.03406 =
         0.03594   -0.01373   -0.00726   -0.00183
N3    3    0.744291    0.836600    0.137519    11.00000    0.01733    0.04615 =
         0.03363   -0.00798   -0.00740   -0.00792
N4    3    0.919059    0.552028    0.147269    11.00000    0.03412    0.02844 =
         0.00976    0.00188   -0.00715   -0.01857
N5    3    0.943248    0.479812    0.198292    11.00000    0.03018    0.02623 =
         0.02292    0.00507   -0.00417    0.00062
C1    1    0.571205    0.971290    0.174678    11.00000    0.02615    0.04911 =
         0.04559   -0.00981   -0.00017   -0.00182
C2    1    0.582615    0.827948    0.109909    11.00000    0.03656    0.04752 =
         0.05312   -0.01182   -0.01681   -0.00129
AFIX   3
H2A   2    0.550145    0.767748    0.076449    11.00000   -1.20000
AFIX   0
C3    1    0.502961    1.071000    0.212461    11.00000    0.03261    0.08302 =
         0.09936   -0.06034   -0.02390    0.01888
AFIX   3
H3A   2    0.382451    1.085820    0.199781    11.00000   -1.50000
H3B   2    0.571701    1.143970    0.204081    11.00000   -1.50000
H3C   2    0.508451    1.050590    0.259711    11.00000   -1.50000
AFIX   0
C4    1    0.812643    0.543224    0.035607    11.00000    0.03551    0.04388 =
         0.00958    0.00546   -0.00586   -0.00006
C5    1    0.853141    0.483288    0.099078    11.00000    0.03947    0.03745 =
         0.01184    0.00248   -0.01053   -0.00430
C6    1    0.827809    0.368509    0.118609    11.00000    0.03837    0.03051 =
         0.02334   -0.00492   -0.01046   -0.00277
AFIX   3
H6    2    0.777249    0.301459    0.093349    11.00000   -1.20000
AFIX   0
C7    1    0.889003    0.367607    0.181803    11.00000    0.03409    0.03019 =
         0.02431   -0.00714   -0.00321    0.00048
C8    1    0.908952    0.274000    0.230313    11.00000    0.02373    0.03563 =
         0.01126   -0.00261   -0.00517    0.00443
HKLF 4


REM  a_a.res in P2(1)2(1)2(1)
REM wR2 = 0.2530, GooF = S = 1.075, Restrained GooF = 1.075 for all data
REM R1 = 0.0659 for 2456 Fo > 4sig(Fo) and 0.0928 for all 3078 data
REM 200 parameters refined using 0 restraints

END

WGHT      0.1717      0.0000

REM Highest difference peak  1.276,  deepest hole -1.122,  1-sigma level  0.306
Q1    1   0.9480  0.7350  0.0661  11.00000  0.05    1.28
Q2    1   1.0027  0.4917  0.2373  11.00000  0.05    1.25
Q3    1   1.0229  0.2332  0.3148  11.00000  0.05    1.13
Q4    1   0.2377  0.9306  0.2233  11.00000  0.05    1.11
Q5    1   0.5653  0.4993  0.0082  11.00000  0.05    1.04
Q6    1   0.9055  0.7271  0.1850  11.00000  0.05    0.97
;
_shelx_res_checksum                37488
_shelx_hkl_file
;
   0   0  -1    0.40    1.52
   0   0  -8 1008.57   25.80
   0   0  -9   40.64    8.79
   0   0 -10 2355.98   46.20
   0   0 -11    2.53    4.66
   0   0 -12 2078.95   46.92
   0   0 -13    0.13    4.70
   0   0  17    0.53    6.44
   0   0  18   32.57    8.83
   0   0  19   -0.14    6.75
   0   0  20   42.78    9.81
   0   0  21    2.63    7.35
   0   0  22  337.74   19.61
   0   0  23    0.40    5.97
   0   0  24  137.08   10.97
   0   0  25   -0.06    3.55
   0   0  26  180.06    8.47
   0   1   0    0.50    1.25
   0   1   0    0.81    1.97
   0  -1   0    0.10    0.43
   0  -1  -1 4687.42   41.26
   0   1   1 4699.54   40.99
   0   1  -1 4551.98   35.45
   0  -1   1 4483.24   40.84
   0  -1   1 4661.92   33.31
   0   1   2 2832.67   25.59
   0   1  -2 3246.84   32.27
   0   1   3  721.45   15.18
   0  -1  -3  726.67   16.08
   0  -1  -4  913.96   20.31
   0  -1  -5 2765.72   39.39
   0  -1  -6  368.60   14.85
   0  -1  -9  347.91   19.52
   0  -1 -10  178.17   14.06
   0  -1 -11  173.67   14.50
   0   1 -11  177.91   12.80
   0   1 -12    3.39    4.91
   0  -1 -12    4.20    5.72
   0   1 -13  137.37   11.86
   0  -1 -13  142.99   14.54
   0  -1 -14  571.43   28.07
   0   1  14    7.96   64.10
   0   1  15  101.75   11.39
   0   1  16  194.29   15.99
   0  -1  16  704.93  126.25
   0   1  17   84.45   12.62
   0   1  18  484.25   25.72
   0   1  19  182.47   16.99
   0  -1  19  208.29   17.06
   0  -1  20  181.54   15.67
   0   1  20  176.55   16.52
   0  -1  21    2.49    7.19
   0   1  21    0.13    7.39
   0  -1  22   42.82    9.31
   0   1  22   40.63    9.04
   0   1  23  220.44   14.90
   0  -1  23  236.40   14.88
   0   1  24  498.08   19.67
   0  -1  24  532.90   19.52
   0   1  25    5.55    4.14
   0  -1  25    4.70    3.77
   0  -1  26    4.33    3.53
   0   1  26    3.57    3.63
   0   2   0 2509.38   25.01
   0  -2   0 2575.42   23.98
   0  -2  -1  929.38   23.21
   0   2  -1  843.55   13.50
   0   2  -2  392.58   10.40
   0  -2   2  426.20    9.03
   0  -2   3   -1.67    7.25
   0  -2  -3  883.00   22.14
   0  -2  -4  865.02   24.01
   0  -2  -5  218.30   13.27
   0  -2  -6   92.61   10.28
   0  -2  -7  770.81   26.15
   0  -2   8   -1.84    9.47
   0  -2  -9 1345.54   37.95
   0  -2 -10 1223.08   38.05
   0  -2 -11   11.61    8.02
   0  -2 -12  169.00   17.05
   0   2  12   -3.19   51.22
   0  -2 -13  597.04   30.83
   0  -2 -14   53.29   12.70
   0   2  14   53.75    8.84
   0   2  15    2.53    5.48
   0   2  16 1595.56   45.09
   0   2  17  340.16   23.85
   0   2  18   72.90   12.32
   0   2  19   41.88   11.18
   0  -2  20  606.64   26.97
   0   2  20  512.15   27.09
   0   2  21   -0.27    7.49
   0  -2  21    1.15    6.92
   0  -2  22    4.16    6.35
   0   2  22    1.58    7.11
   0  -2  23  118.73   10.58
   0   2  23   96.34   10.87
   0   2  24   26.03    6.49
   0  -2  24   33.25    6.24
   0   2  25   13.12    4.36
   0  -2  25   13.24    3.92
   0   3   0    0.24    2.62
   0  -3   0    1.51    2.91
   0  -3   1    3.05    5.04
   0   3  -1    4.36    3.46
   0  -3  -1    3.75    3.19
   0   3  -2  553.28   14.14
   0  -3  -2  611.39   22.43
   0  -3   2  630.48   22.60
   0  -3   3  241.18   23.90
   0  -3  -3   -0.54    4.93
   0  -3   4   27.73   27.29
   0  -3  -4  206.41   16.12
   0  -3  -5   54.90   11.12
   0  -3  -6  183.52   16.14
   0  -3  -7  399.83   23.14
   0  -3   9    0.31   10.00
   0  -3  -9  113.59   15.54
   0  -3 -10  540.15   29.78
   0  -3 -11  922.93   39.39
   0  -3 -12    2.73   10.13
   0  -3 -13   95.87   17.59
   0  -3 -14   13.57   12.95
   0   3  14    4.50    6.00
   0   3  15 1197.75   38.51
   0   3  16   33.74   10.57
   0   3  17  208.36   17.93
   0   3  18    3.49    8.72
   0   3  19  109.29   14.50
   0   3  20   49.17   11.41
   0  -3  21  337.33   18.90
   0   3  21  261.44   19.62
   0  -3  22  208.77   14.07
   0   3  22  172.02   15.14
   0  -3  23   19.11    5.75
   0   3  23   15.39    6.61
   0  -3  24  131.12    9.24
   0   3  24  104.51    9.48
   0   3  25   42.34    6.89
   0  -3  25   45.29    5.80
   0  -4   1  280.59   14.87
   0  -4  -2  817.56   15.28
   0  -4   2  801.89   27.94
   0  -4   3  931.49   40.12
   0  -4  -3 1017.74   16.72
   0  -4   4    9.24   28.50
   0  -4  -4   55.78   13.13
   0  -4  -5   47.66   13.54
   0  -4  -6    9.77   12.86
   0  -4  -7  435.92   29.17
   0  -4  -8  185.23   21.50
   0  -4 -10  185.22   21.73
   0  -4 -11  241.70   24.89
   0  -4 -12  693.92   39.31
   0   4  13  233.05   16.76
   0  -4 -13  255.88   25.80
   0   4 -14  752.92   40.02
   0   4  14  942.15   34.06
   0   4 -15   71.93   15.99
   0   4  15   82.06   12.32
   0   4 -16   29.45   12.30
   0   4  16   48.28   10.38
   0   4  17    3.09    7.25
   0   4  18   23.13    9.73
   0   4  19   38.81   10.95
   0   4  20   55.08   11.75
   0   4  21   68.31   11.26
   0   4  22    1.59    5.80
   0  -4  22   -0.26    5.00
   0  -4  23   25.80    5.51
   0   4  23   18.41    6.49
   0   4  24   73.18    7.72
   0  -4  24  103.45    7.39
   0  -4  25   76.09    5.71
   0   4  25   69.13    6.31
   0  -5   0   -3.02    7.25
   0   5   0    3.85    3.42
   0   5  -1  874.49   22.17
   0   5   1  926.00   21.92
   0  -5  -1  994.16   21.09
   0   5   2  257.72   12.18
   0   5  -2  245.70   13.09
   0  -5  -2  278.11   10.94
   0  -5  -3  877.40   18.07
   0  -5  -4 1116.46   20.64
   0  -5  -5 1049.39   18.70
   0   5   5   -0.78   12.33
   0   5   6    1.37   17.64
   0   5  11  125.98   12.35
   0   5 -12  190.90   22.34
   0   5  12  228.81   17.12
   0   5 -13   27.23   14.48
   0   5  13   36.36    9.10
   0   5 -14   39.90   15.29
   0   5  14   55.51   10.58
   0   5  15   10.34    7.95
   0   5 -15   17.16   13.17
   0   5  16   69.45   12.30
   0   5 -16   63.66   15.17
   0   5  17    1.20    7.56
   0   5 -17    3.72    9.43
   0   5  18  112.85   15.17
   0   5  19   51.01   11.39
   0   5  20  512.02   26.46
   0   5  21    7.62    6.99
   0   5  22   71.52    9.87
   0  -5  22   97.45    8.60
   0  -5  23  140.13    8.79
   0   5  23  106.08    9.61
   0  -5  24    7.26    4.27
   0   5  24    5.71    5.58
   0  -6   0   86.87   17.07
   0   6   0   78.20    8.02
   0  -6   1   53.30   20.92
   0   6  -1   45.54    6.21
   0   6   1   47.65    6.44
   0  -6  -1   46.75   11.58
   0  -6  -2  729.92   23.03
   0   6   2  661.92   21.66
   0   6  -2  637.48   22.34
   0  -6  -3   89.95    7.15
   0   6   3   86.76    8.72
   0  -6  -4 2641.18   37.27
   0   6   4 2698.63   50.95
   0  -6  -5  972.41   21.18
   0   6   5  579.31   30.76
   0  -6  -6  259.14   10.58
   0  -6  -7    5.14    3.52
   0   6  10   31.99    7.85
   0   6 -10   16.73    9.43
   0   6  11   16.56    7.36
   0   6  11    5.92   40.56
   0   6 -12  385.70   31.52
   0   6  12  472.50   25.31
   0   6  13  483.79   26.79
   0   6 -13  430.29   33.24
   0   6 -14  318.61   29.65
   0   6  14  364.17   24.04
   0   6 -15   47.68   15.76
   0   6  15   48.08   11.46
   0   6 -16  124.41   19.38
   0   6  16  138.11   16.92
   0   6  17  233.85   21.18
   0   6 -17  214.90   21.50
   0   6  18  170.86   17.26
   0   6 -18  157.83   16.63
   0   6  19   44.12   11.09
   0   6  20    2.73    7.58
   0   6  21   24.45    7.97
   0   6  22  126.43   10.94
   0  -6  22  179.44    9.94
   0   6  23    6.99    5.34
   0  -6  23   10.61    3.89
   0   7   0    0.43    3.72
   0  -7   0    0.48   27.24
   0   7  -1   15.59    5.87
   0   7   1   17.50    5.47
   0  -7  -1   22.43   18.14
   0  -7   1    7.36   34.33
   0   7   2    0.95    3.59
   0  -7  -2    4.47   13.46
   0  -7  -3   49.50   12.55
   0   7   3   37.27    7.23
   0   7   4  876.54   29.07
   0   7   5   18.07    6.39
   0   7   6   16.58    6.86
   0   7   7   15.21    7.43
   0   7   7   13.17    6.59
   0   7  -7    7.66    8.47
   0   7   8   56.18    9.71
   0   7  -8   52.46   12.36
   0   7   9   99.59   12.63
   0   7  -9   70.54   14.43
   0   7   9   91.51   17.64
   0   7  10 1087.91   38.72
   0   7 -10  893.14   45.67
   0   7  11    8.13    8.00
   0   7  11   -4.34   22.19
   0   7  12  683.07   32.17
   0   7 -13    7.43   14.13
   0   7  13   -0.17    7.68
   0   7 -14  318.97   30.01
   0   7  14  306.86   23.14
   0   7  15  124.61   16.31
   0   7 -15  127.56   20.85
   0   7  16  125.76   16.26
   0   7 -16  119.42   18.83
   0   7  17    3.10    8.07
   0   7 -17    1.62   10.00
   0   7 -18   85.00   12.46
   0   7  18   81.77   13.14
   0   7  19    3.62    7.52
   0   7  20  149.50   13.60
   0   7  21    1.31    5.45
   0  -7  22  175.52    8.43
   0   7  22  132.08   10.08
   0   8   0   10.18    6.28
   0   8  -1    1.87    5.50
   0   8   1    2.18    5.48
   0   8  -2  143.58   15.28
   0   8   2  158.09   15.07
   0   8   3   23.01    6.94
   0   8   3   14.20    6.76
   0   8  -3    8.44    7.13
   0   8   4  182.08   16.16
   0   8  -4  163.40   17.43
   0   8   5  395.46   23.67
   0   8  -5  341.84   25.31
   0   8  -6   51.57   12.77
   0   8   6   89.73   12.03
   0   8   6   63.20   10.98
   0   8   7   43.16   10.18
   0   8   7   53.97   10.35
   0   8  -7   35.06   11.81
   0   8   8    1.01    5.71
   0   8  -8    2.31    9.09
   0   8   8    2.85    6.98
   0   8   9   50.21   10.95
   0   8  -9   34.49   13.00
   0   8   9   66.85   11.83
   0   8  10    1.07    7.59
   0   8 -10   -0.75   10.44
   0   8  11   41.37   11.07
   0   8  12  278.61   22.56
   0   8  13  115.00   16.22
   0   8 -14  138.37   21.65
   0   8  14  160.04   18.09
   0   8  15  215.48   20.66
   0   8 -15  212.55   24.00
   0   8  16   59.56   13.14
   0   8 -16   50.24   14.31
   0   8 -17  130.29   15.49
   0   8  17  123.84   15.11
   0   8  18   38.01    9.97
   0   8 -18   38.34    8.83
   0   8  19   42.82    9.17
   0   8  20   64.31    8.72
   0  -8  21    7.01    3.99
   0   8  21    3.20    6.29
   0   9   0   -0.93    7.26
   0   9   1  128.40   15.89
   0   9  -1  125.96   16.15
   0   9  -2  304.19   24.02
   0   9   2  321.35   23.37
   0   9   3   77.57   12.89
   0   9  -3   68.40   13.87
   0   9   4   34.28    9.98
   0   9  -4   34.95   11.59
   0   9  -5   19.84   10.67
   0   9   5   23.14    9.48
   0   9   6  869.03   37.44
   0   9  -6  834.26   42.52
   0   9  -7   30.02   12.67
   0   9   7   28.14   10.27
   0   9   8    1.31    8.16
   0   9  -8    0.50   10.71
   0   9   9  106.82   15.51
   0   9  -9   87.14   17.70
   0   9  10    2.12    8.54
   0   9 -10   -0.26   11.22
   0   9 -11   93.02   20.85
   0   9  11   83.71   14.75
   0   9  12   35.29   11.62
   0   9 -12   43.11   16.42
   0   9  13    0.19    9.19
   0   9  14   36.57   11.63
   0   9  15    5.16    9.00
   0   9 -15    5.61   11.45
   0   9 -16   33.42   11.32
   0   9  16   31.71   10.10
   0   9 -17   12.87    7.79
   0   9  17   13.73    8.17
   0   9 -18  105.68    8.64
   0   9  18  124.72   12.26
   0   9  19    7.21    5.01
   0   9  20   51.64    7.73
   0  10   0   31.47   11.71
   0  10  -1   89.76   15.61
   0  10   1  100.47   16.49
   0  10   2  156.96   18.87
   0  10  -2  153.83   19.17
   0  10  -3  370.08   28.88
   0  10   3  407.73   28.11
   0  10  -4  113.49   17.92
   0  10   4  110.51   16.75
   0  10   5  137.47   17.67
   0  10  -5  139.77   19.72
   0  10   6    9.36    9.87
   0  10  -6    8.07   10.87
   0  10   7  179.05   19.95
   0  10  -7  181.39   22.83
   0  10   8    3.52    9.10
   0  10  -8    2.51   11.36
   0  10   9   57.69   12.72
   0  10  -9   62.48   16.56
   0  10  10   91.68   14.91
   0  10 -10  112.40   21.96
   0  10 -11   51.14   17.94
   0  10  11   40.69   12.25
   0  10  12   78.07   14.01
   0  10 -12   80.85   17.54
   0  10  13    6.89    9.46
   0  10 -13   16.36   13.46
   0  10  14  163.43   16.78
   0  10  15    1.97    7.35
   0  10 -15    1.15    8.39
   0  10  16   13.66    6.92
   0  10 -16   12.35    7.21
   0  10  17   21.67    6.98
   0  10 -17   18.36    4.88
   0  10  18   32.91    8.16
   0  11   0   -1.11   10.15
   0  11  -1  143.26   19.50
   0  11   1  137.37   19.25
   0  11  -2  444.65   31.94
   0  11   2  447.28   30.62
   0  11  -3    1.87   11.34
   0  11   3    2.76   10.74
   0  11  -4  131.26   19.71
   0  11   4  127.11   18.17
   0  11   5   48.01   13.60
   0  11  -5   42.64   14.30
   0  11  -6    1.17    9.98
   0  11   6    0.80   10.44
   0  11   7    4.07    9.14
   0  11  -7    2.53   11.09
   0  11   8   49.46   12.65
   0  11  -8   51.69   14.68
   0  11  -8   62.30   19.38
   0  11   9   11.14    9.88
   0  11  -9   17.76   14.65
   0  11 -10  505.44   33.77
   0  11  10  446.33   27.93
   0  11 -11   97.54   18.29
   0  11  11   82.78   13.57
   0  11 -12   34.26   13.94
   0  11  12   33.65   11.78
   0  11 -13    7.76   10.03
   0  11  13    5.14    8.05
   0  11  14   61.07   10.50
   0  11 -15   28.58    7.06
   0  11  15   24.75    7.09
   0  11  16   10.15    7.69
   0  12   0   77.77   15.88
   0  12  -1    9.30   11.45
   0  12   1    9.88   10.61
   0  12   2   27.00   12.10
   0  12  -2   24.25   12.13
   0  12   3   -0.58   10.17
   0  12  -3   -1.87   11.14
   0  12  -4   40.05   13.16
   0  12   4   41.01   12.38
   0  12   5   57.18   12.89
   0  12  -5   70.09   15.20
   0  12  -6   53.15   13.13
   0  12  -6   47.81   17.29
   0  12   6   40.59   12.23
   0  12   7    3.69    8.64
   0  12  -7   -0.63   12.77
   0  12  -7    3.10    9.71
   0  12  -8   13.23   13.24
   0  12   8    9.67    9.61
   0  12  -9  120.17   17.54
   0  12   9   97.52   14.01
   0  12 -10  130.01   16.98
   0  12  10   96.21   13.64
   0  12  11   11.09    7.38
   0  12 -11   22.47   10.20
   0  12 -12   19.03    8.62
   0  12  12   10.34    6.54
   0  12 -13  117.82   10.84
   0  12  13   83.52   10.81
   0  12  14    4.77    6.47
   0  13   0    3.06    8.27
   0  13   0    1.64    9.84
   0  13  -1   54.78   12.87
   0  13  -1   34.41   10.87
   0  13   1   54.13   12.30
   0  13   1   37.55   11.15
   0  13   2    4.81    8.82
   0  13  -2    4.49    8.87
   0  13   2   -2.04    7.95
   0  13  -3    8.00    8.59
   0  13   3    9.38    8.26
   0  13  -3    6.29   10.41
   0  13   3    9.85    7.52
   0  13  -4    0.16    8.25
   0  13   4    0.44    7.25
   0  13   5   -2.36    7.32
   0  13  -5    0.80   10.32
   0  13  -5   -0.85    7.86
   0  13   6   75.06   11.61
   0  13  -6  118.78   15.86
   0  13   7    2.19    6.25
   0  13  -7    4.13    9.38
   0  13   8   86.36   11.14
   0  13  -8  144.19   14.60
   0  13  -9   32.94    9.85
   0  13   9   14.50    6.85
   0  13  10    0.91    8.37
   0  13 -10   17.46    9.97
   0  14   0  109.70   12.82
   0  14  -1    5.31    9.00
   0  14   1    9.04    8.77
   0  14   2    4.59    8.94
   0  14   3    1.34    8.76
   0  14   4    2.81    8.10
   1   0   0   -0.57    1.11
  -1   0   0    0.27    1.15
  -1   0   1 9665.90   77.61
  -1   0  -1 9999.00   71.29
   1   0   1 9806.29   66.51
  -1   0   2  519.91    8.72
   1   0  -3   62.67    3.92
  -1   0   3   54.37    6.51
  -1   0   4 1619.64   42.20
   1   0  -6  437.91   10.01
   1   0   7    3.75   20.75
   1   0  -7   96.78    5.90
   1   0   8    5.27   28.85
   1   0  -8  519.77   13.84
   1   0  -9   36.27    5.41
  -1   0 -10 1021.50   33.59
   1   0 -10  773.20   19.38
   1   0 -11  952.72   21.26
  -1   0 -11 1277.93   39.35
  -1   0 -12  314.75   21.28
  -1   0 -13 2047.69   55.77
  -1   0 -14  920.34   36.53
  -1   0 -15  429.42   26.94
   1   0  16   44.89    9.01
  -1   0  17   20.34    8.23
   1   0  17   16.32    8.00
  -1   0  18  200.63   17.26
   1   0  18  202.59   16.75
   1   0  19   18.61    7.56
  -1   0  19   17.45    8.20
   1   0  20   30.19    9.00
  -1   0  20   33.57    9.19
  -1   0  21  132.26   13.81
   1   0  21  123.63    9.67
   1   0  21  140.81   14.20
   1   0  22  270.29   17.42
  -1   0  22  269.60   17.86
   1   0  23   63.98    9.30
  -1   0  23   64.03    8.94
  -1   0  24   50.00    7.31
   1   0  24   51.64    7.25
   1   0  25  107.97    7.93
  -1   0  25  112.56    8.10
   1  -1  25   33.28    4.96
  -1   1  25   31.33    5.16
  -1   1  24   26.02    6.14
   1  -1  24   27.67    5.88
   1  -1  23  115.00   10.54
  -1   1  23  111.59   11.24
   1  -1  22  236.93   11.83
  -1   1  22  241.98   16.89
   1  -1  22  258.43   16.41
   1  -1  21  214.38   16.05
  -1   1  21  209.90   17.20
   1  -1  20  267.53   18.39
  -1   1  20  262.73   19.38
  -1   1  19  356.48   22.47
   1  -1  19  369.08   21.56
  -1   1  18  194.69   17.15
  -1   1  17  351.52   21.70
  -1   1  16  335.26   20.21
  -1  -1 -15  119.28   15.84
  -1   1  15  146.23   13.59
  -1  -1 -14  405.50   26.84
  -1  -1 -13  454.98   27.04
  -1  -1 -12  294.60   21.20
  -1  -1 -11  212.45   17.43
   1  -1  11  -13.22   58.91
   1   1 -10  469.74    9.81
   1   1  -9 1417.16   19.23
  -1  -1  -9 1768.34   45.94
   1   1  -8  324.35    8.33
  -1  -1  -8  354.37   20.42
   1   1  -7 1469.42   16.75
  -1  -1  -7 1492.01   36.47
  -1  -1  -6  590.37   22.14
   1   1  -6  504.73    9.14
   1   1  -6  596.81    8.70
  -1  -1  -5  904.86   25.16
  -1   1   5  931.19   16.86
  -1   1   4    0.07    3.09
  -1  -1  -4   -1.68    4.23
  -1  -1  -3   19.05    5.72
  -1   1   3   22.42    3.35
   1   1  -3   21.56    2.21
   1   1  -2 3023.60   28.18
   1  -1   2 3020.28   22.43
  -1   1   2 3070.59   26.37
  -1  -1  -1  562.53   14.74
   1   1  -1  552.81   13.91
  -1  -1   0 3963.87   40.24
  -1   1   0 3764.40   33.31
   1   1   0 3842.24   37.17
  -1   1  -1  593.16    6.66
  -1  -1   1  573.90   11.52
   1   1   1  668.76   12.59
  -1  -1   2 2976.63   26.56
  -1  -1   2 3092.57   29.11
  -1  -1   3   24.95    3.80
   1  -1  -3   28.87    2.11
  -1  -1   4  850.75   22.83
  -1  -1   5  768.36   32.54
   1  -1  -6  562.70   17.42
   1  -1  -7 1438.83   29.46
   1  -1  -8  310.69   16.19
   1  -1  -9 1385.86   31.97
   1  -1 -10  616.28   22.63
   1  -1 -11  179.66   13.53
  -1   1 -13  433.34   24.72
  -1   1 -14  417.59   25.62
   1   1  15  143.61   13.26
   1   1  16  329.46   20.31
   1   1  17  328.71   21.13
   1   1  18  191.53   16.86
   1   1  19  351.21   16.92
  -1  -1  19  390.42   22.57
   1   1  19  355.65   22.23
   1   1  20  237.11   18.33
  -1  -1  20  263.37   18.41
  -1  -1  21  227.66   17.07
   1   1  21  213.88   16.75
  -1  -1  22  275.55   17.52
   1   1  22  241.63   17.02
  -1  -1  23  114.31   10.98
   1   1  23  100.04   10.55
   1   1  24   20.71    5.54
  -1  -1  24   28.45    6.10
  -1  -1  25   33.92    5.01
   1   1  25   31.94    5.33
   1  -2  25    9.57    4.26
  -1   2  25    7.36    3.53
  -1   2  24   26.86    6.17
   1  -2  24   34.99    5.84
   1  -2  23   29.17    4.41
   1  -2  23   34.46    6.99
  -1   2  23   34.59    7.90
   1  -2  22   57.31    8.89
  -1   2  22   47.18    9.57
   1  -2  21  361.38   19.38
  -1   2  21  329.28   20.98
  -1   2  20   54.81   11.21
   1  -2  20   62.85    9.81
  -1   2  19  102.81   13.84
  -1   2  18   40.59   10.89
  -1   2  17  941.54   35.66
  -1   2  16   24.71    9.78
   1   2 -16   12.65   12.90
  -1  -2 -15  717.87   37.67
   1   2 -15  739.29   37.91
  -1  -2 -14   34.48   10.64
  -1   2  14   51.88    8.96
  -1  -2 -13   28.00    9.74
  -1  -2 -12  151.37   16.90
  -1  -2 -11   68.80   12.03
   1   2 -10  363.87   10.07
   1   2  -9  721.20   18.43
  -1  -2  -9  869.04   33.48
   1   2  -8  336.81   12.96
  -1  -2  -8  338.99   20.22
   1   2  -7  809.73   19.82
  -1  -2  -7  781.43   28.10
  -1  -2  -6  907.92   28.58
   1   2  -6  944.40   21.05
   1   2  -5  571.22   15.38
  -1  -2  -5   -0.85    4.98
  -1  -2  -4  863.43   24.96
   1   2  -4  947.24   20.15
  -1  -2  -3  924.08   25.18
   1   2  -3 1035.39   21.33
  -1  -2  -2  557.29   18.10
   1   2  -2  583.44   18.48
  -1  -2  -1  438.59   15.78
   1   2  -1  406.27   13.43
  -1  -2   0  346.75   12.92
   1   2   0  351.10   11.02
  -1   2  -1  454.57   19.10
  -1  -2   1  497.32   11.35
   1   2   1  522.32   13.57
  -1  -2   1  448.95   14.11
  -1  -2   2  582.54   12.97
  -1  -2   2  545.20   14.31
  -1  -2   3 1095.49   19.52
   1  -2  -4  974.21   13.32
  -1  -2   4 1004.13   26.63
   1  -2  -5  467.87   14.38
  -1  -2   5  701.75   26.99
  -1  -2   6  411.85   33.10
   1  -2  -8  331.66   18.88
   1   2  14   50.30    8.80
  -1   2 -14   46.13    9.51
   1   2  15  889.32   32.36
   1   2  16   20.54    9.24
   1   2  17  866.09   34.32
   1   2  18   31.50   10.24
   1   2  19   90.24   12.60
  -1  -2  20   69.92   10.85
   1   2  20   54.78   10.81
   1   2  21  327.23   20.55
  -1  -2  21  381.10   20.68
   1   2  22   49.59    9.13
  -1  -2  22   58.20    9.27
  -1  -2  23   35.22    7.11
   1   2  23   30.75    7.35
   1   2  24   29.91    6.12
  -1  -2  24   39.92    6.28
  -1  -2  25   10.85    3.49
   1   2  25    9.24    4.56
  -1   3  25   49.43    6.14
   1  -3  25   49.72    5.58
   1  -3  24   65.64    6.52
  -1   3  24   59.74    7.28
   1  -3  23  154.49    8.29
   1  -3  23  163.98   11.01
  -1   3  23  153.23   12.49
   1  -3  22  106.47   10.28
  -1   3  22  104.81   12.30
  -1   3  21  133.31   14.57
   1  -3  21  158.06   13.26
  -1   3  20  132.84   15.20
  -1   3  19   80.93   12.56
  -1   3  18  185.35   17.54
  -1   3  17   26.43    9.20
   1   3 -17   34.86   12.69
  -1   3  16   74.89   11.88
   1   3 -16   52.55   15.31
   1   3 -15   70.09   16.05
  -1  -3 -15   79.65   16.95
  -1   3  15   96.08   12.56
  -1  -3 -14  392.31   29.52
   1   3 -14  321.62   30.62
  -1   3  14  432.74   22.66
   1   3 -14  342.92   28.20
  -1  -3 -13  121.85   17.90
  -1  -3 -12  109.63   16.12
  -1  -3 -11  740.57   35.47
  -1  -3  -9  663.84   31.54
  -1  -3  -8  207.19   18.61
  -1  -3  -7 1246.13   39.13
   1  -3   6  951.92   17.15
  -1  -3  -6  887.10   31.37
  -1  -3  -5   33.99    8.54
   1  -3   5   47.51    2.89
  -1  -3  -4   -0.38    4.86
  -1  -3  -3   -0.17    4.40
   1   3  -3 1315.99   28.78
   1   3  -2 1823.27   32.10
  -1  -3  -2 1935.76   37.65
   1   3  -1  394.12   14.43
  -1  -3  -1  385.39   17.47
   1   3   0  349.27   14.03
  -1   3   0  199.62    6.95
  -1  -3   0  380.72   11.73
  -1  -3   0  175.78   13.88
  -1  -3   1  398.01   16.32
   1   3   1  425.26   14.20
  -1  -3   1  470.41   12.76
  -1  -3   2   -0.71    2.59
   1   3   2 2305.50   32.95
  -1  -3   3    0.60    2.61
   1   3   3  197.99   17.22
  -1  -3   4   -1.31    5.21
  -1  -3   5    8.83   11.68
   1  -3  -5    1.45    4.33
   1   3   5   -1.04   13.83
  -1  -3   6  714.28   38.31
   1  -3  -6   62.56    9.78
  -1  -3  10   -1.62    9.53
   1   3  14  444.93   23.21
   1   3  15   88.34   11.92
   1   3  16   66.95   11.32
   1   3  17   33.96    9.93
   1   3  18  180.70   17.39
   1   3  19   80.28   12.53
   1   3  20  138.39   14.90
   1   3  21  134.02   14.38
  -1  -3  21  154.23   13.29
   1   3  22   98.55   11.45
  -1  -3  22  110.05   10.79
   1   3  23  142.91   11.93
  -1  -3  23  169.71   11.51
   1   3  24   54.91    7.01
  -1  -3  24   75.62    7.04
   1   3  25   49.22    6.49
  -1  -3  25   52.85    5.58
   1  -4  24   26.47    4.30
  -1   4  24   19.92    4.71
  -1   4  23   21.62    6.28
   1  -4  23   26.46    5.34
  -1   4  22   10.45    6.68
   1  -4  22   12.57    5.17
  -1   4  21  159.88   14.87
   1  -4  21  192.78   13.46
  -1   4  20   29.65    9.84
  -1   4  19   47.42   10.91
   1   4 -18   35.15   12.42
  -1   4  18   30.65   10.23
   1   4 -17  109.81   18.24
  -1   4  17  123.31   15.08
  -1   4  16  112.08   14.78
   1   4 -16   92.57   18.48
   1   4 -15  431.40   32.90
  -1  -4 -15  490.36   37.47
  -1   4  15  517.37   26.77
   1   4 -14   12.76   14.50
  -1   4  14   18.11    8.07
  -1  -4 -14   24.11   14.65
   1   4 -14   14.44   10.77
   1   4 -14   17.96    8.12
  -1  -4 -13 1315.10   55.82
  -1   4  13 1247.92   38.17
  -1  -4 -12  194.47   23.11
  -1  -4 -11  792.51   40.33
  -1  -4  -9  126.67   17.26
  -1  -4  -8  537.50   30.55
  -1  -4  -7  444.49   26.26
   1  -4   6    0.57    2.53
  -1  -4  -6   29.24   11.48
  -1  -4  -5 1337.38   40.73
  -1  -4  -4   62.83   12.08
  -1  -4  -3   13.90    9.91
   1   4  -2   32.37    6.68
  -1  -4  -2   40.50   11.62
  -1  -4  -1 3384.48   59.74
  -1  -4  -1 3395.10   38.42
   1   4  -1 3343.65   48.25
  -1   4   0   29.93    3.56
   1   4   0  119.50   12.38
  -1  -4   0   60.68   12.69
  -1  -4   0  149.76   12.62
   1   4   1 3565.62   47.55
  -1  -4   1 3698.73   42.75
   1   4   2   35.47    6.38
  -1  -4   2   30.39    5.07
   1   4   3   21.72    5.80
  -1  -4   3   17.06    5.63
  -1  -4   4   71.85   12.10
   1   4   4   33.65    9.36
  -1  -4   5 1509.58   45.17
  -1  -4   6   32.10   22.29
   1   4   8   -4.02   37.54
   1   4  13  -12.25   66.68
   1   4  13 1263.00   38.75
   1   4  14   19.24    7.69
   1   4  14  965.52  131.36
   1   4  15  487.97   26.06
   1   4  16  105.38   14.71
   1   4  17  123.67   14.88
   1   4  18   35.97   10.72
   1   4  19   44.97   10.99
   1   4  20   19.64    8.59
   1   4  21  160.38   15.14
  -1  -4  22   10.88    5.55
   1   4  22    9.31    6.44
   1   4  23   17.92    5.78
  -1  -4  23   23.63    5.33
   1   4  24   22.13    4.91
  -1  -4  24   27.64    4.47
   1  -5  24    5.31    3.53
  -1   5  24    5.80    4.69
  -1   5  23   61.66    7.49
   1  -5  23   80.89    6.64
   1  -5  22   43.29    6.27
  -1   5  22   34.28    7.58
  -1   5  21   90.17   11.26
  -1   5  20   14.70    8.36
   1   5 -19  429.39   25.41
  -1   5  19  447.74   25.78
   1   5 -18   66.05   15.07
  -1   5  18   69.35   12.76
   1   5 -17  351.32   29.15
  -1   5  17  391.74   26.06
   1   5 -16  189.77   23.83
  -1   5  16  196.48   18.68
   1   5 -15   52.72   17.16
  -1   5  15   58.06   11.59
   1   5 -15   61.01   10.52
  -1   5  14   84.36   12.55
  -1  -5 -14   74.91   20.58
   1   5 -14   68.95   18.91
  -1   5  13  400.78   23.31
  -1  -5 -13  471.12   38.11
   1   5 -13  373.54   32.67
   1   5 -12   16.76   14.64
  -1  -5 -12   16.80   15.72
  -1   5  12   14.07    7.23
  -1  -5 -11   61.79   18.98
  -1   5  11   50.37    8.91
  -1  -5  -9  509.50   35.12
  -1  -5  -8   48.46   18.58
  -1  -5  -7 1890.74   59.93
  -1  -5  -6  671.59   35.57
  -1  -5  -5 1539.82   49.83
  -1  -5  -4   47.27   14.33
  -1  -5  -3  699.70   17.97
  -1  -5  -3  696.99   32.53
  -1  -5  -2  521.96   26.66
   1   5  -2  443.52   19.65
  -1   5   1   15.18    3.16
  -1   5   0   50.47    4.37
  -1  -5   0   53.86    6.24
   1   5   1   15.86    5.08
  -1  -5   1   20.18    4.71
  -1   5  -1   15.07    2.82
   1   5   2  509.21   19.45
  -1  -5   2  532.06   18.60
   1   5   3  702.82   23.06
  -1  -5   3  684.61   26.74
  -1  -5   4   45.40   16.58
   1   5   4   53.16    8.30
   1   5   5 2198.49   52.96
  -1  -5   5 1437.88   50.61
  -1  -5   6  350.77   41.04
   1   5   6  269.64   29.89
   1   5   9  -15.04   33.92
   1   5  10   -3.63   35.87
   1   5  11   44.53    8.86
  -1  -5  12   -2.21    9.64
   1   5  12   14.91    6.76
  -1   5 -13  311.22   25.26
   1   5  13  387.78   23.27
  -1   5 -14   60.28   14.90
   1   5  14   80.02   12.43
   1   5  15   54.31   11.42
   1   5  16  205.28   19.13
   1   5  17  382.83   25.68
   1   5  18   65.76   12.57
   1   5  19  451.04   25.80
   1   5  20   18.80    8.13
   1   5  21   93.12   11.68
  -1  -5  22   40.86    6.25
   1   5  22   35.36    7.60
   1   5  23   59.11    7.39
  -1  -5  23   77.66    6.71
  -1  -5  24    5.78    3.76
   1   5  24    4.34    5.11
  -1   6  23   25.02    5.18
   1  -6  23   31.87    4.74
  -1   6  22    7.86    5.23
   1  -6  22    6.38    3.49
  -1   6  21   19.60    6.94
  -1   6  20   43.31    9.01
   1   6 -19    2.02    7.80
  -1   6  19    3.49    7.76
   1   6 -18  325.79   25.16
  -1   6  18  339.62   22.94
   1   6 -17  225.69   23.81
  -1   6  17  223.23   20.11
   1   6 -16  183.45   14.82
   1   6 -16  171.45   23.33
  -1   6  16  182.98   19.54
   1   6 -15  332.31   20.14
   1   6 -15  308.57   30.56
  -1   6  15  322.00   23.47
   1   6 -14  115.69   23.11
  -1   6  14  119.17   15.18
  -1   6  13  198.09   18.06
  -1   6  12  161.92   15.75
  -1   6  11  208.17   17.02
  -1  -6 -11  223.44   28.40
   1   6 -11  208.25   26.09
   1   6 -10   58.97   13.79
  -1   6  10   81.43   11.01
   1   6 -10   71.46   17.82
  -1  -6  -9  397.32   34.12
  -1   6   9  358.40   20.62
  -1  -6  -8 1126.09   51.69
  -1  -6  -7  134.93   21.65
  -1   6   6    1.40   13.93
  -1  -6  -6  230.19   24.20
  -1  -6  -5  779.92   39.05
  -1  -6  -5  816.01   22.22
  -1  -6  -4 1227.51   27.63
  -1  -6  -3 1116.21   25.68
  -1   6   3 1269.21   30.68
   1   6  -2  780.95   29.39
  -1  -6  -2  857.52   22.49
  -1   6   2  760.84   20.12
   1   6  -1  659.47   24.78
   1  -6   1  731.60   53.79
  -1   6   1  752.15   18.76
  -1  -6   0  335.33   14.03
  -1   6   0  343.05   12.25
   1   6   0  365.34   18.68
  -1   6  -1  719.92   17.89
   1   6   1  717.17   26.19
   1   6   2  796.00   27.06
  -1  -6   4 1049.32   45.00
  -1  -6   5  554.73   45.63
   1   6   6  243.73   18.14
  -1  -6   6   17.74   34.08
   1   6   7  174.17   17.16
   1   6   8 1514.82   55.40
  -1   6  -9  284.14   24.55
   1   6   9  360.94   32.23
   1   6   9  354.54   20.41
  -1   6 -10   63.73   14.53
   1   6  10   97.28   11.99
   1   6  10   55.54   19.48
   1   6  11  108.10   32.63
   1   6  11  220.41   17.54
   1   6  12   72.57   33.25
   1   6  12  158.50   15.72
  -1   6 -13  167.57   21.13
   1   6  13  186.49   17.42
   1   6  14  111.79   14.82
  -1   6 -14   96.34   17.59
  -1   6 -15  265.22   24.38
   1   6  15  329.68   23.57
   1   6  16  195.47   19.91
  -1   6 -16  142.61   17.83
   1   6  17  224.65   19.81
   1   6  18  330.70   22.74
   1   6  19    6.64    7.58
   1   6  20   39.35    9.21
   1   6  21   14.50    6.59
  -1  -6  22    9.93    3.80
   1   6  22    7.12    5.10
  -1  -6  23   39.40    4.63
   1   6  23   27.91    7.04
  -1   7  22   33.35    5.50
   1  -7  22   40.16    4.91
  -1   7  21   82.70    9.24
  -1   7  20   13.09    6.66
  -1   7  19    4.44    8.26
   1   7 -19    4.93    6.99
  -1   7  18   12.95    8.35
   1   7 -18   11.21    9.74
   1   7 -17    2.85   11.73
  -1   7  17    5.95    8.27
  -1   7  16  194.84   19.04
   1   7 -16  220.72   15.01
   1   7 -16  206.66   24.32
  -1   7  15  161.25   18.27
   1   7 -15  174.62   24.65
   1   7 -15  178.18   15.42
  -1   7  14   64.31   12.29
   1   7 -13    7.73   16.23
  -1   7  13   10.78    8.76
   1   7 -12    6.86   16.65
  -1   7  12    6.07    7.83
  -1   7  11  617.07   30.06
   1   7 -11  619.74   42.94
   1   7 -10  101.20   17.60
  -1   7  10  128.75   14.40
   1   7 -10  144.37   24.38
  -1   7   9  513.74   26.60
   1   7  -9  430.19   31.13
   1   7  -8   31.42   10.92
  -1   7   8   41.03    9.01
  -1   7   7   40.99    9.54
  -1  -7  -7   49.36    7.31
   1   7  -7   33.12   12.12
   1   7  -6  465.86   28.51
  -1   7   6  559.41   31.03
  -1   7   5   47.27    7.68
  -1  -7  -5   41.64    6.37
  -1  -7  -4  402.56   17.45
  -1   7   4  363.88   17.30
  -1  -7  -3  855.77   25.46
  -1   7   3  748.15   23.04
   1   7  -2  139.82   14.11
  -1  -7  -2  141.98   10.03
  -1   7   2  137.97    9.58
  -1  -7  -1  179.65   13.17
  -1   7   1  145.64    9.53
   1   7  -1  160.35   14.97
   1   7   0  611.98   26.43
  -1  -7   0  719.89   29.05
  -1  -7   1  123.88   16.38
   1   7   1  147.22   14.21
   1   7   2  149.74   14.37
  -1  -7   2  142.18   20.34
  -1  -7   3  735.92   42.44
   1   7   3  766.59   30.19
   1   7   4  365.25   21.92
  -1  -7   4  211.79   35.67
   1   7   5   42.55    9.48
   1   7   6  683.81   31.19
   1   7   6  530.16   25.56
   1   7   7   49.49   10.13
  -1   7  -7   32.67   11.31
   1   7   7   50.77   11.02
   1   7   8   38.56    9.38
  -1   7  -8   29.96   11.05
   1   7   8   55.07   11.18
   1   7   9  502.89   26.46
  -1   7  -9  399.16   30.76
   1   7  10  138.56   15.32
  -1   7 -10  112.85   18.53
   1   7  11  592.01   29.81
   1   7  12    4.07    8.09
   1   7  13   11.36    8.29
  -1   7 -13   10.03   12.33
  -1   7 -14   62.19   15.54
   1   7  14   68.37   12.90
   1   7  15  160.30   17.97
  -1   7 -15  148.06   19.23
  -1   7 -16  173.81   19.00
   1   7  16  202.44   19.31
   1   7  17    4.02    8.70
   1   7  18   14.08    8.69
   1   7  19    0.38    6.75
   1   7  20   12.26    6.68
   1   7  21   77.66    9.06
   1   7  22   31.90    7.50
  -1  -7  22   44.70    4.67
   1  -8  21   13.96    3.89
  -1   8  21    8.16    4.70
  -1   8  20   25.66    6.39
  -1   8  19   29.15    7.83
   1   8 -19   25.98    6.79
  -1   8  18   77.98   11.38
   1   8 -18   77.20   12.20
  -1   8  17   11.98    8.74
   1   8 -17   15.17   10.78
  -1   8  16  192.61   18.77
   1   8 -16  221.08   13.91
   1   8 -16  207.68   22.70
  -1   8  15   29.45   11.65
   1   8 -15   25.05    8.13
   1   8 -14   33.00   16.79
  -1   8  14   31.63   11.02
  -1   8  13  113.00   15.48
   1   8 -13  116.05   21.90
   1   8 -12  155.51   25.85
  -1   8  12  147.51   17.52
  -1   8  11  219.98   20.17
   1   8 -11  244.37   29.79
   1   8 -10    3.13   15.91
   1   8 -10    4.33   10.47
  -1   8  10    1.08    8.17
  -1   8   9  119.45   14.63
   1   8  -9   71.70   16.15
  -1   8   9   90.70   13.60
  -1   8   8  568.10   30.08
   1   8  -8  490.39   33.64
  -1   8   7   56.86   11.22
   1   8  -7   43.06   12.99
  -1   8   6   25.25    9.16
   1   8  -6   27.14   11.04
   1   8  -5  178.75   19.40
  -1   8   5  181.07   16.85
   1   8  -4  264.58   22.06
  -1   8   4  290.46   20.39
   1   8  -3  104.71   14.77
  -1   8   3  114.11   13.37
   1   8  -2  179.31   17.62
  -1   8   2  185.23   16.46
  -1  -8  -2  243.86   21.30
   1   8  -2  244.10   26.30
   1   8  -1  444.00   26.09
   1   8  -1  588.86   29.69
  -1  -8  -1  643.99   32.47
  -1   8   1  440.29   25.05
   1   8   0   49.23   10.40
   1   8   0   30.92    8.73
  -1  -8   0   54.97   19.51
  -1   8   0   37.17    9.64
   1   8   1  578.78   28.30
   1   8   1  444.06   25.09
  -1   8  -1  453.18   26.05
  -1  -8   1  665.82   42.11
   1   8   2  190.37   16.85
  -1   8  -2  181.16   17.67
  -1  -8   2  235.22   38.52
   1   8   2  249.91   19.77
  -1   8  -3  114.45   14.75
   1   8   3  104.26   13.14
  -1   8  -4  261.08   21.92
   1   8   4  288.27   20.39
   1   8   5  192.69   17.50
  -1   8  -5  168.98   19.23
   1   8   6   36.44    9.94
   1   8   6   27.02    9.26
  -1   8  -6   20.31   10.51
   1   8   7   49.03   10.91
  -1   8  -7   40.54   12.87
   1   8   7   81.81   13.36
   1   8   8  585.13   30.73
  -1   8  -8  480.80   33.37
  -1   8  -9   67.50   15.81
   1   8   9   83.40   13.74
   1   8  10    1.47    7.46
  -1   8 -10    5.84   10.47
   1   8  11  235.36   20.93
   1   8  12  152.62   17.70
   1   8  13  100.68   15.17
  -1   8 -13   80.83   17.62
   1   8  14   29.81   11.39
  -1   8 -14   25.61   13.46
  -1   8 -15   32.13   12.67
   1   8  15   25.68   11.26
   1   8  16  191.17   18.90
  -1   8 -16  185.33   18.17
  -1   8 -17   11.89    7.48
   1   8  17    7.95    8.70
   1   8  18   70.62   11.54
   1   8  19   35.23    8.32
   1   8  20   26.50    6.48
   1   8  21    8.15    6.18
  -1  -8  21   15.27    3.93
  -1   9  19  140.80   10.62
   1   9 -18    4.59    5.70
  -1   9  18    3.92    5.67
  -1   9  17  104.53   12.48
   1   9 -17  122.56   14.30
  -1   9  16  148.35   15.47
   1   9 -16  143.90    9.77
  -1   9  15   83.62   13.29
   1   9 -15   94.20   17.23
   1   9 -15   96.35   10.05
  -1   9  14    8.83    9.19
   1   9 -14   16.69   15.44
   1   9 -13   70.99   19.37
  -1   9  13   67.06   13.16
  -1   9  12    3.73    9.09
   1   9 -12    5.47   16.58
  -1   9  11    2.09    9.40
   1   9 -11    9.04   16.11
  -1   9  10   21.45    9.97
   1   9 -10   29.42   18.86
  -1   9   9    3.42    8.20
   1   9  -9   -0.26   10.92
   1   9  -9    1.30   17.19
   1   9  -8   57.99   15.71
  -1   9   8   51.84   11.83
  -1   9   7  425.63   27.39
   1   9  -7  386.03   30.58
  -1   9   6   73.68   13.29
   1   9  -6   79.14   15.88
  -1   9   5  301.78   22.84
   1   9  -5  277.33   24.96
  -1   9   4   65.35   12.49
   1   9  -4   62.02   13.69
   1   9  -3  104.70   16.11
  -1   9   3  109.73   14.84
   1   9  -2   19.30    9.85
  -1   9   2   19.50    9.51
   1   9  -1   32.33   10.78
  -1   9   1   42.25   11.14
   1   9   0    2.49    8.00
  -1   9   0   -1.88    8.30
  -1   9  -1   32.83   10.67
   1   9   1   28.07    9.76
   1   9   1   35.70   14.67
   1   9   2   20.78   13.40
  -1   9  -2   21.45    9.78
   1   9   2   25.11    9.44
   1   9   3  108.91   14.91
  -1   9  -3  107.23   15.92
   1   9   4   66.38   12.65
  -1   9  -4   58.63   13.66
   1   9   5  281.24   22.33
  -1   9  -5  257.43   24.57
  -1   9  -6   87.77   16.42
   1   9   6   83.14   13.93
  -1   9  -7  396.45   30.96
   1   9   7  398.87   26.80
   1   9   8   52.26   12.29
  -1   9  -8   49.91   14.54
   1   9   9    0.57    8.53
  -1   9  -9    2.31   10.84
   1   9  10   21.25   10.50
   1   9  11    3.85    8.79
   1   9  12    4.33    8.90
  -1   9 -13   51.04   15.14
   1   9  13   59.95   13.27
  -1   9 -14   11.63   12.33
   1   9  14   11.79   10.55
  -1   9 -15   79.82   13.90
   1   9  15   91.26   13.80
  -1   9 -16  142.95   14.41
   1   9  16  141.26   15.42
   1   9  17  101.13   12.20
   1   9  18    6.68    5.92
   1   9  19  151.55   11.15
  -1  10  18    9.33    5.53
   1  10 -17   59.66    7.93
  -1  10  17   49.57    7.76
  -1  10  16   28.85    7.93
   1  10 -15  128.25    8.94
   1  10 -15  141.68   16.59
  -1  10  15  117.00   13.19
   1  10 -14   32.26    7.66
  -1  10  14   27.47    9.66
   1  10 -14   29.08   13.74
   1  10 -13   79.58   17.64
  -1  10  13   58.40   11.99
  -1  10  12   60.10   12.72
   1  10 -12   82.23   20.45
   1  10 -11  169.27   24.48
  -1  10  11  159.63   18.56
   1  10 -10   28.80   18.40
  -1  10  10   23.77   10.58
   1  10  -9  148.78   26.02
  -1  10   9  129.42   17.10
   1  10  -9  126.02   19.94
  -1  10   8  177.00   19.28
   1  10  -8  170.39   22.04
   1  10  -8  216.29   29.14
   1  10  -7   44.00   14.31
  -1  10   7   62.63   13.41
  -1  10   6   18.60   10.42
   1  10  -6   17.79   12.67
  -1  10   5   67.67   13.88
   1  10  -5   50.71   14.60
  -1  10   4  122.36   17.17
   1  10  -4  119.37   18.76
   1  10  -3  145.84   19.82
  -1  10   3  142.71   17.92
   1  10  -2   -1.35    9.78
  -1  10   2    2.09    9.09
  -1  10   1  149.76   18.30
   1  10  -1  153.82   19.27
   1  10   0   34.56   12.22
  -1  10   0   40.15   12.36
  -1  10  -1  151.99   19.07
   1  10   1  157.06   19.50
   1  10   2    0.64    9.24
  -1  10  -2   -0.44    9.38
   1  10   3  143.83   18.26
  -1  10  -3  144.52   19.54
   1  10   4  114.80   17.35
  -1  10  -4  117.93   18.66
  -1  10  -5   67.35   15.44
   1  10   5   73.57   14.30
   1  10   6   15.17   10.18
  -1  10  -6   18.41   11.86
  -1  10  -7   56.28   15.28
   1  10   7   53.49   13.00
  -1  10  -8  187.92   23.03
   1  10   8  181.83   19.58
  -1  10  -9  119.57   19.13
   1  10   9  123.98   16.66
   1  10  10   25.52   10.81
   1  10  11  147.32   18.16
  -1  10 -11  143.92   20.88
   1  10  12   57.22   13.33
   1  10  13   64.10   12.52
  -1  10 -13   67.99   14.44
   1  10  14   25.19    9.81
  -1  10 -14   28.37   11.65
   1  10  15  122.80   13.66
  -1  10 -15  127.87   13.51
   1  10  16   29.32    7.82
  -1  10 -16   26.19    6.17
   1  10  17   47.69    7.85
   1  10  18    6.92    6.58
  -1  11  16    1.78    5.45
  -1  11  15   48.82    7.63
   1  11 -15   60.68    9.14
  -1  11  14    7.93    6.11
   1  11 -14    7.49    3.60
   1  11 -14   12.92    8.86
   1  11 -13   36.63   12.23
   1  11 -13   38.72    6.75
  -1  11  13   26.29    8.49
  -1  11  12   45.50   10.72
   1  11 -12   61.54   15.55
  -1  11  11  154.86   17.10
   1  11 -11  211.29   23.21
   1  11 -10    3.73   14.87
  -1  11  10    9.47    9.81
   1  11  -9  212.90   26.47
  -1  11   9  176.26   18.70
   1  11  -8    5.24   10.38
  -1  11   8    9.19    9.11
   1  11  -8   16.65   17.72
  -1  11   7   70.58   14.53
   1  11  -7   67.39   16.18
   1  11  -7   92.32   21.85
   1  11  -6    6.75   11.42
  -1  11   6    5.34    9.21
   1  11  -6    7.13   18.33
  -1  11   5   51.74   14.03
   1  11  -5   57.85   15.18
  -1  11   4    8.09   10.42
   1  11  -4    4.22   11.83
   1  11  -3  247.61   25.01
  -1  11   3  241.58   23.08
   1  11  -2   22.33   12.23
  -1  11   2   27.30   12.10
   1  11  -1   80.70   16.31
  -1  11   1   85.23   15.78
   1  11   0  137.38   19.20
  -1  11   0  140.43   19.51
   1  11   1   90.22   16.43
  -1  11  -1   80.45   16.19
  -1  11  -2   21.62   12.39
   1  11   2   28.57   12.33
  -1  11  -3  252.28   24.92
   1  11   3  251.14   24.14
   1  11   4    8.20   10.38
  -1  11  -4    6.28   10.92
   1  11   5   61.38   14.68
  -1  11  -5   61.14   15.05
  -1  11  -6    5.07   11.25
   1  11   6    3.20    9.70
  -1  11  -7   65.85   15.07
   1  11   7   62.09   14.17
  -1  11  -8    6.24   11.01
   1  11   8    7.65    9.57
   1  11   9  162.69   18.30
   1  11  10    4.04    9.44
  -1  11 -10   11.68   13.10
   1  11  11  149.52   16.68
  -1  11 -11  180.05   19.70
  -1  11 -12   54.56   12.77
   1  11  12   49.93   10.95
   1  11  13   30.21    9.07
  -1  11 -13   33.00   10.60
  -1  11 -14    9.21    6.76
   1  11  14    7.21    6.72
   1  11  15   41.64    7.70
   1  11  16    2.06    7.21
   1  12 -13   10.51    7.78
  -1  12  13    4.70    4.87
  -1  12  12   53.77    8.47
   1  12 -12   72.50   11.39
   1  12 -12   54.60    5.87
   1  12 -11   32.07   11.29
  -1  12  11   24.25    7.96
  -1  12  10    3.47    7.18
   1  12 -10   10.61   11.62
  -1  12   9   54.50   11.34
   1  12  -9   85.40   16.52
   1  12  -8   35.23   14.30
  -1  12   8   24.25    9.47
   1  12  -7    2.61   14.18
  -1  12   7    2.92    8.17
   1  12  -6   37.67   16.36
   1  12  -6   32.08   11.46
  -1  12   6   23.85   10.35
  -1  12   5  126.84   16.82
   1  12  -5  177.50   23.98
   1  12  -5  120.51   18.01
   1  12  -4   70.02   15.18
  -1  12   4   63.20   13.30
   1  12  -4   84.78   18.78
   1  12  -3   86.84   16.39
  -1  12   3   95.09   15.37
   1  12  -2    3.99   14.54
   1  12  -2    9.27   11.22
  -1  12   2    3.10    9.27
   1  12  -1  106.18   17.07
   1  12  -1  135.16   21.25
  -1  12   1  104.71   16.86
   1  12   0   44.80   16.22
   1  12   0   39.53   13.61
  -1  12   0   44.79   12.95
  -1  12  -1  102.08   16.93
   1  12   1  101.35   16.68
   1  12   1  141.21   20.82
   1  12   2    2.95    9.70
  -1  12  -2    3.45    9.43
   1  12   2    2.48   11.01
  -1  12  -3   93.88   16.62
   1  12   3   86.90   15.75
   1  12   3  127.46   16.85
   1  12   4   61.99   13.80
  -1  12  -4   75.29   14.85
   1  12   5  128.74   17.25
  -1  12  -5  140.23   18.33
  -1  12  -6   30.72   11.36
   1  12   6   28.85   11.32
   1  12   7    2.65    8.87
  -1  12  -8   29.54   13.34
   1  12   8   25.56   10.30
  -1  12  -9   60.18   13.54
   1  12   9   68.16   11.54
  -1  12 -10   12.32   10.15
   1  12  10    9.10    7.62
   1  12  11   28.31    8.36
  -1  12 -11   32.77    9.63
   1  12  12   50.48    8.91
   1  12  13    3.05    8.57
   1  13 -10   37.52    9.67
  -1  13   9    1.05    4.66
   1  13  -9    0.20   10.20
  -1  13   8    5.60    5.77
   1  13  -8   11.82    8.83
  -1  13   7   71.85   10.31
   1  13  -7  138.18   15.21
   1  13  -6   44.59   11.92
  -1  13   6   33.92    8.79
   1  13  -5   97.64   14.88
  -1  13   5   65.38   10.99
   1  13  -4   30.80   10.28
  -1  13   4   24.14    8.84
   1  13  -3   24.34   11.04
   1  13  -3   13.80    9.53
  -1  13   3   15.11    8.49
   1  13  -2   89.18   14.43
  -1  13   2   81.57   13.03
   1  13  -2   81.13   13.53
   1  13  -1   14.28   10.55
   1  13  -1   11.82    9.20
  -1  13   1    8.84    8.59
  -1  13   0   17.82    8.90
   1  13   0   20.24    9.83
   1  13   0   24.35   10.15
   1  13   1    9.06    8.62
   1  13   1   11.02    7.89
  -1  13  -1    8.93    8.69
   1  13   2   84.39   13.04
  -1  13  -2   71.29   12.48
  -1  13  -3   14.41    9.07
   1  13   3   11.12    8.62
   1  13   4   27.76    9.56
  -1  13  -4   32.18    9.34
   1  13   5   67.89   11.56
  -1  13  -5   77.19   13.74
   1  13   6   31.64    9.00
  -1  13  -6   45.87   11.44
   1  13   7   79.28   11.11
  -1  13  -7  105.40   13.51
  -1  13  -8   18.70    8.42
   1  13   8    4.69    5.91
   1  13   9    2.68    8.63
  -1  13  -9    3.52    7.73
   1  13  10    9.34    8.05
  -1  13 -10   25.33    8.50
  -1  14   2    1.20    5.38
   1  14  -1   23.37   10.01
  -1  14   1   20.44    6.69
  -1  14   0    8.27    5.80
   1  14   0   11.41    9.60
   1  14   1   17.83    9.88
   1  14   2   -0.53    8.32
   1  14   3   -1.07    8.50
   2   0   0  710.22   20.21
   2   0   1  950.78   20.31
   2   0   2 5549.54   54.24
   2   0   3  680.23   16.29
  -2   0   3  668.56   13.33
  -2   0   4  126.59    4.16
  -2   0   4  159.03    7.16
   2   0   4  169.37    8.79
   2   0   5  520.64   22.77
  -2   0 -12 2921.22   71.15
  -2   0 -13  147.00   17.70
  -2   0 -14 1304.37   51.13
   2   0 -14 1194.25   60.71
   2   0 -15   49.06   14.43
   2   0 -15   48.29   10.52
  -2   0 -15   43.65   11.14
   2   0  15   67.62    9.95
  -2   0 -16  219.25   21.92
   2   0  16  281.20   18.57
   2   0  20  441.53   19.87
  -2   0  21   88.85   11.71
   2   0  21   86.64    9.50
   2   0  22  107.97    8.72
   2   0  24  103.76    8.17
  -2   0  25    1.25    2.32
  -2   1  25   34.42    4.00
   2  -1  24   24.57    4.90
   2  -1  23   34.66    4.86
   2  -1  22  347.48   15.11
   2  -1  21  168.36   12.46
   2   1 -17  220.38   23.16
  -2  -1 -16   82.13   14.98
   2   1 -16   96.34   17.99
   2   1 -15  520.75   41.97
   2   1 -15  625.75   27.53
  -2  -1 -15  589.45   35.79
   2   1 -15  602.09   36.83
  -2  -1 -14  251.95   23.18
   2   1 -14  211.95   27.19
   2   1 -14  253.80   24.74
  -2  -1 -13  236.00   21.93
   2  -1  13  223.70   57.13
  -2  -1 -12  869.31   40.49
  -2  -1 -10 1070.28   39.82
  -2  -1  -9  409.75   25.22
   2  -1   8   -2.81   25.32
  -2  -1  -8  394.40   22.83
  -2  -1  -7  519.87   24.27
  -2   1   6 1381.80   19.13
   2  -1   5  725.39   17.25
  -2   1   5  561.53   12.57
  -2   1   4 1449.37   25.06
   2   1  -1   -3.15    5.30
   2   1   0   -2.04    4.00
   2   1   1  315.12   12.89
  -2  -1   1  298.96   11.58
  -2  -1   2  620.79   13.34
   2   1   2  608.46   17.33
   2   1   3 1728.98   29.48
  -2  -1   3 1741.38   24.14
  -2  -1   3 1636.54   20.69
   2   1   4 1479.08   29.39
  -2  -1   4 1342.51   23.10
  -2  -1   5  582.41   19.05
   2   1   5  308.39   20.72
  -2  -1   6 1529.85   37.27
  -2  -1   7  241.71   23.95
   2   1   9   12.80   39.59
  -2  -1  10    0.27    7.31
   2   1  12   -2.12   52.14
   2   1  13  112.62   60.22
  -2   1 -13  235.57   21.01
   2   1  14  323.14   18.87
  -2   1 -14  243.11   22.00
  -2   1 -15  596.91   35.33
   2   1  15  714.58   28.94
   2   1  15  671.43  117.10
   2   1  16    3.40   47.81
   2   1  16  107.62   12.83
   2   1  18   70.08   10.20
   2   1  19  196.21   14.17
   2   1  20  326.79   16.96
  -2  -1  20  360.25   20.91
   2   1  21  142.08   10.57
  -2  -1  21  178.98   14.84
  -2  -1  22  345.66   18.44
   2   1  24   23.13    5.07
  -2  -1  25   37.33    4.06
   2  -2  24    0.36    2.92
   2  -2  23   47.89    5.63
   2  -2  22  160.24   10.85
   2   2 -18   64.28   14.65
   2   2 -17  234.12   24.54
  -2  -2 -16  156.64   19.97
   2   2 -16  165.49   15.71
   2   2 -16  170.91   22.42
   2   2 -15   28.82   15.68
   2   2 -15   39.46   15.78
  -2  -2 -15   40.09   12.52
  -2   2  15   48.18    9.73
   2   2 -15   52.41   11.26
  -2  -2 -14  372.67   29.55
   2   2 -14  409.63   23.16
   2   2 -14  380.38   30.70
  -2   2  14  465.32   23.41
  -2  -2 -13  146.90   18.80
   2  -2  12    9.06   28.25
   2  -2  11   -1.92   26.39
  -2  -2 -11  121.43   15.98
   2  -2  10   -8.29   25.82
  -2  -2 -10  129.69   15.85
  -2  -2  -9  223.88   19.77
   2  -2   8   -3.75   14.53
  -2  -2  -8  989.87   37.88
  -2  -2  -7 1857.39   49.29
   2  -2   7  763.09   27.37
   2  -2   6  185.45    7.02
  -2  -2  -6  178.80   16.32
   2  -2   5  371.10    8.53
  -2  -2  -5  361.25   21.39
  -2  -2  -4  338.42   21.12
   2  -2   4 1158.83   14.17
  -2  -2  -3  942.82   28.91
  -2   2   2 1945.97   12.22
  -2  -2  -2 1760.31   36.34
  -2  -2  -1  500.58   18.04
   2   2  -1   -0.58    3.93
  -2   2   0  257.21    8.37
  -2  -2   0  299.52   13.50
  -2   2   0   -0.07    1.11
   2   2   0    0.07    3.30
  -2   2  -1  502.95    7.88
  -2  -2   1  559.74   16.79
   2   2   2   -0.38    3.32
  -2  -2   2 1878.00   25.51
  -2  -2   3  975.41   19.03
  -2  -2   3  945.64   18.17
   2   2   4 1359.78   30.32
  -2  -2   4 1316.33   24.77
  -2  -2   5  372.39   15.35
   2   2   5  531.96   25.51
  -2  -2   6  152.28   12.80
  -2  -2   7 1667.05   49.80
  -2  -2   8  182.90   28.60
   2   2   9    6.27   39.75
   2   2  14  486.21   21.05
   2   2  14  465.55   23.37
   2   2  15   52.55    9.41
   2   2  15    3.59   51.20
   2   2  15   51.10   10.00
  -2   2 -15   42.35   11.21
   2   2  16  191.07   15.15
   2   2  17  286.43   17.56
   2   2  18   64.75    9.56
   2   2  19  359.04   18.24
  -2  -2  19  449.89   23.38
   2   2  20    6.37    5.10
  -2  -2  20   10.54    7.13
  -2  -2  21   28.17    7.86
  -2  -2  22  166.06   12.53
   2   2  24   -0.36    3.32
  -2   3  24   34.72    5.10
   2  -3  24   34.86    4.32
   2  -3  23  146.77    8.43
   2  -3  23  141.03    9.34
   2   3 -19   92.49   15.04
   2   3 -18    2.63   11.16
   2   3 -17   59.54   16.29
   2   3 -17   59.23   10.23
   2   3 -16  210.55   27.19
   2   3 -16  267.03   27.63
   2   3 -16  257.12   18.76
   2   3 -15   32.98   13.97
   2   3 -15   35.49   17.20
   2   3 -15   38.02   10.62
  -2  -3 -15   34.22   12.70
  -2   3  15   40.76    9.36
   2   3 -14   86.46   18.84
   2   3 -14  107.95   20.93
  -2  -3 -14  104.00   17.60
   2   3 -14  119.92   14.16
  -2   3  14  126.79   13.40
   2   3 -13  167.66   22.64
  -2  -3 -13  173.74   21.23
   2   3 -13  152.95   22.20
   2   3 -13  200.27   16.88
  -2   3  13  200.95   15.71
  -2  -3 -11  386.16   28.30
  -2  -3 -10  416.56   28.38
  -2  -3  -9  451.71   28.03
   2  -3   9  537.99   13.04
  -2  -3  -8  162.65   17.22
   2  -3   8  141.38    4.63
  -2  -3  -7  169.05   16.68
  -2  -3  -6   67.80   11.35
  -2  -3  -5  648.25   27.98
  -2  -3  -4  618.10   25.86
   2   3  -3  568.80   23.84
  -2  -3  -3  625.39   25.19
   2   3  -2  160.03   14.75
  -2  -3  -2  192.28   14.54
   2   3  -1 1466.62   32.90
  -2  -3  -1 1585.70   35.39
  -2   3   0   17.22    3.66
  -2   3   0   18.04    5.07
   2   3   1 1417.29   30.87
  -2  -3   1 1511.82   30.65
  -2  -3   2   -0.34    2.96
   2   3   2    7.15    5.88
   2   3   3  675.55   22.07
  -2  -3   3  667.25   18.06
  -2  -3   4  634.63   18.01
   2   3   4  716.53   23.14
   2   3   5  863.80   28.38
  -2  -3   5  735.29   23.80
  -2  -3   6   68.36   10.44
   2   3   6   86.02   13.98
  -2  -3   7  172.87   17.53
   2   3   7   23.64   16.38
  -2  -3   8   60.65   20.45
   2   3  11   -0.73   38.17
   2   3  13  216.58   16.43
   2   3  14  117.84   11.95
   2   3  14  107.92   12.65
   2  -3 -14  126.96   13.74
   2   3  15   36.19    8.60
   2   3  15   33.44    9.26
   2   3  16  286.43   17.13
   2   3  17   55.72    9.27
   2   3  18   10.14    6.14
  -2  -3  20   94.42   10.98
  -2  -3  21   88.29   10.08
  -2  -3  22  201.58   13.03
   2   3  24   32.03    4.77
   2  -4  23   99.93    6.69
   2  -4  23   89.97    6.81
   2   4 -20   46.18   10.42
   2   4 -19  121.99   16.68
   2   4 -18    4.69   11.61
   2   4 -17  413.17   22.10
   2   4 -17  433.48   33.44
   2   4 -16   48.01   16.04
   2   4 -16   48.79   17.76
   2   4 -16   56.14   10.91
   2   4 -15  182.20   24.65
   2   4 -15  217.19   27.16
   2   4 -15  238.25   19.00
  -2  -4 -14  255.87   27.41
   2   4 -14  199.25   25.36
   2   4 -14  244.16   27.77
   2   4 -14  274.62   20.14
  -2   4  14  263.33   19.52
   2   4 -13  501.20   26.25
  -2   4  13  500.88   25.15
  -2  -4 -13  479.75   35.86
   2   4 -12  729.54   43.63
  -2   4  12  844.09   31.03
  -2  -4 -11  243.38   24.52
  -2  -4 -10  238.86   23.36
  -2  -4  -9 1481.53   52.45
  -2  -4  -8  110.24   15.47
  -2  -4  -7  221.87   20.25
  -2  -4  -6  113.12   14.26
  -2  -4  -5  387.20   23.18
  -2  -4  -4   88.86   12.10
  -2  -4  -3  195.93   15.82
   2   4  -3  169.64   15.08
   2   4  -2 1435.89   40.00
  -2  -4  -2 1393.28   38.62
   2   4  -1  265.62   16.26
  -2  -4  -1  269.68   17.27
  -2   4   0 2230.59   26.83
  -2  -4   0 2293.33   34.59
  -2  -4   0 2391.40   48.03
   2   4   0 2299.61   46.31
  -2  -4   1  325.32   14.17
   2   4   1  305.95   18.21
   2   4   2 1418.27   35.22
  -2  -4   2 1474.62   28.25
   2   4   3  185.29   13.76
  -2  -4   3  202.26   11.29
   2   4   4   99.46   10.47
  -2  -4   4   99.77    8.62
   2   4   5  432.38   20.76
  -2  -4   5  363.30   19.18
   2   4   6  142.85   14.13
  -2  -4   6  110.92   13.87
   2   4   7  908.09   40.16
  -2  -4   7  220.39   22.63
  -2  -4   8   55.33   20.34
   2   4   8  132.98   20.35
   2   4   9  801.69   51.31
   2   4  10   64.51   26.02
   2   4  12  830.50   31.64
   2   4  13  502.42   25.78
   2   4  13  527.48   22.24
   2  -4 -13  580.29   27.76
   2   4  14  270.82   16.78
   2   4  14  247.68   19.20
   2  -4 -15  260.60   18.91
   2   4  15  220.49   15.61
  -2  -4  21   65.78    8.49
  -2  -4  22   24.27    5.51
  -2  -4  24   48.42    4.24
   2  -5  23    4.06    2.25
  -2   5  23    2.38    3.20
   2  -5  22    8.12    3.53
   2   5 -20   59.74   10.82
   2   5 -19  101.44   15.58
   2   5 -18  507.90   32.94
   2   5 -17  196.97   24.22
   2   5 -17  205.64   16.21
   2   5 -16   68.14   12.42
   2   5 -16   59.40   17.94
   2   5 -15  335.10   30.50
   2   5 -15  436.16   24.94
   2   5 -14  244.37   26.10
   2   5 -14  333.28   22.54
  -2   5  13   20.72    8.44
   2   5 -13   27.50   17.26
  -2  -5 -13   25.21   15.79
   2   5 -13   28.80   12.09
   2   5 -12  146.91   24.75
   2   5 -12  143.14   20.56
  -2   5  12  165.12   15.31
  -2  -5 -11  512.80   36.98
   2   5 -11  478.64   37.20
  -2   5  11  512.72   25.02
   2   5 -10  102.25   20.12
  -2  -5 -10   91.63   18.44
  -2  -5  -9  146.70   21.28
  -2  -5  -8 1331.67   51.62
  -2  -5  -7 1013.43   43.12
  -2  -5  -6  951.30   40.30
  -2  -5  -5  214.71   20.19
  -2  -5  -4  496.48   28.28
  -2  -5  -3  675.75   32.55
   2   5  -2   85.23   12.77
  -2  -5  -2   86.73    7.76
  -2  -5  -2   88.65   13.02
  -2  -5  -1   27.97    5.74
   2   5  -1   18.97    7.36
  -2  -5  -1   24.05    8.77
  -2   5   1   24.65    3.12
  -2  -5   0  261.76   13.07
  -2  -5   0  250.54   17.86
   2   5   0  216.98   16.25
  -2  -5   1   31.07    5.95
   2   5   1   26.17    7.80
  -2  -5   2   94.62    8.67
   2   5   2   83.25   10.45
   2   5   3  721.02   28.40
  -2  -5   3  633.86   19.81
   2   5   4  535.00   24.65
  -2  -5   4  495.78   21.29
  -2  -5   5  200.03   17.99
   2   5   5  231.57   17.05
  -2  -5   6  943.73   38.55
   2   5   6 1040.37   36.37
   2   5   7 1138.68   39.12
  -2  -5   7  809.70   41.70
   2   5   8 1527.93   48.33
  -2  -5   8  299.34   37.77
   2   5   9  179.09   19.88
   2   5  10  129.79   19.71
   2   5  11  739.15   42.12
   2  -5 -11  682.14   30.63
   2  -5 -12  204.61   18.06
   2   5  12  163.63   13.83
   2   5  12  163.40   15.74
   2  -5 -13   38.25    9.95
   2   5  13   49.37   17.56
   2  -5 -14  401.54   24.32
  -2  -5  21   75.48    8.44
   2   5  23    1.75    3.18
  -2   6  22   37.35    5.71
   2  -6  22   43.26    4.37
   2  -6  21   65.20    6.21
   2   6 -20   67.26   10.17
   2   6 -19   82.30   13.61
   2   6 -18   69.98    8.91
   2   6 -18   81.06   16.79
   2   6 -17   90.86   18.90
   2   6 -17  103.22   11.82
   2   6 -16  622.16   27.56
   2   6 -15   10.20    9.56
   2   6 -14   60.75   12.43
   2   6 -14   51.82   19.55
   2   6 -13    3.09    8.17
   2   6 -13    2.53   16.63
   2   6 -12   37.45   12.48
   2   6 -12   32.91   20.12
  -2   6  12   32.13    9.21
   2   6 -11    6.15    8.94
   2   6 -11    4.70   17.03
  -2   6  11    7.18    6.51
  -2  -6 -11    7.85   16.52
   2   6 -10  730.62   46.43
  -2  -6 -10  841.44   49.63
  -2   6  10  765.89   31.14
   2   6  -9   53.33   13.96
   2   6  -9   78.48   20.05
  -2  -6  -9   81.43   21.16
  -2   6   9   70.49   10.51
   2   6  -8  442.41   36.16
  -2  -6  -8  511.68   38.04
  -2  -6  -7  994.13   48.89
  -2  -6  -6  546.68   35.83
  -2  -6  -5  643.19   36.78
  -2  -6  -4   79.98    8.91
  -2  -6  -4   85.36   16.65
   2   6  -3  490.57   27.40
  -2  -6  -3  530.76   31.91
  -2   6   2  627.71   15.28
  -2  -6  -2  647.15   32.55
   2   6  -2  623.28   30.87
  -2  -6   0  395.60   17.37
  -2  -6   1  230.05   14.00
  -2  -6   2  614.95   21.79
   2   6   2  673.47   29.46
  -2  -6   3  553.69   23.90
   2   6   3  535.05   26.27
   2   6   4   74.82   11.78
  -2  -6   4   67.17   14.44
  -2  -6   5  633.74   32.94
   2   6   5  695.04   31.49
  -2  -6   6  493.90   34.86
   2   6   6  576.63   29.75
  -2  -6   7  578.44   49.84
   2   6   7  995.43   39.97
   2   6   8  546.11   30.29
   2   6   9   66.13   10.65
   2   6   9   83.59   14.57
  -2   6  -9   44.46   13.33
   2  -6  -9   90.63   13.61
   2   6  10  853.94   40.99
   2   6  10  781.33   30.43
   2   6  11   15.75    9.46
   2  -6 -11    9.90    8.67
  -2   6 -13    2.99    9.34
   2   6  18   62.73   11.09
   2   6  22   34.49    5.61
  -2   7  21   17.36    4.51
   2  -7  21   19.30    3.29
   2   7 -20    7.79    5.35
   2   7 -19   51.10   10.61
   2   7 -18   81.16   14.78
   2   7 -17   -0.43   11.56
   2   7 -17    3.47    5.92
   2   7 -16   18.43    8.50
   2   7 -15  139.16   24.07
   2   7 -15  136.77   15.05
   2   7 -14    6.96   16.79
   2   7 -14   11.72    9.77
   2   7 -13  277.36   32.53
   2   7 -12   47.08   20.62
  -2   7  11  112.89   14.55
   2   7 -11  126.10   25.68
  -2   7  10  185.93   17.25
   2   7 -10  194.79   28.89
  -2   7   9    6.59    7.08
   2   7  -9    7.43   16.90
  -2  -7  -9    6.69   14.60
  -2  -7  -8  616.01   42.42
   2   7  -8  530.25   41.54
  -2   7   8  540.40   27.60
  -2  -7  -8  633.65   24.08
  -2  -7  -7  131.52   11.59
  -2  -7  -7  117.63   22.14
  -2   7   7  106.48   13.09
   2   7  -7  106.32   22.06
   2   7  -6   60.92   13.41
  -2   7   6   67.66   10.99
  -2  -7  -6   93.98   10.38
   2   7  -6   65.22   17.20
   2   7  -5   40.77   11.15
  -2  -7  -5   61.45    8.76
   2   7  -5   52.71   17.17
  -2  -7  -4    6.69    4.81
   2   7  -4    6.08   14.91
  -2  -7  -3   93.38    9.90
  -2  -7  -2 1573.30   37.70
   2   7  -2 1262.77   46.87
   2   7  -1  465.64   29.01
  -2  -7  -1  488.38   21.66
   2   7   0   37.78    9.94
  -2  -7   0   41.09    6.99
  -2  -7   1  483.95   22.10
   2   7   1  430.23   25.65
   2   7   2 1559.38   49.49
   2   7   3   91.33   13.61
  -2  -7   4    2.96   15.88
   2   7   5   48.95    9.73
  -2  -7   5   58.50   22.71
   2   7   6   64.70   10.89
  -2   7  -6   53.67   13.22
  -2  -7   6   53.40   32.83
   2   7   7   93.73   12.90
   2   7   7  134.48   17.67
  -2   7  -7   96.80   15.89
   2   7   7  111.73   14.73
   2   7   8  570.88   29.48
   2   7   8  647.81   36.09
   2   7   9   14.10    9.14
  -2   7  -9    6.81   10.47
  -2   7 -13  208.56   21.48
  -2   7 -14    6.51    8.90
   2   7  15  131.39   15.81
   2   7  16   11.85    8.47
   2   7  17    0.16    7.22
   2   7  18   71.40   11.26
   2   7  21   14.54    4.66
  -2   8  20    2.61    3.23
   2  -8  20    8.29    2.35
   2   8 -19    6.84    6.08
  -2   8  19    2.81    4.84
   2   8 -18   19.01    9.78
   2   8 -17   18.37    5.72
   2   8 -16  172.47   13.64
   2   8 -16  174.34   21.75
   2   8 -15   42.18   17.26
   2   8 -15   31.16   10.17
   2   8 -14   69.11   20.99
   2   8 -14   54.88   11.79
   2   8 -13   17.25   19.01
   2   8 -12   22.04   20.58
   2   8 -11  100.24   24.02
   2   8 -10  192.65   29.21
  -2   8   9  127.31   15.86
   2   8  -9  107.66   18.48
   2   8  -9  134.04   26.70
  -2   8   8   13.96    7.99
   2   8  -8   24.52   18.98
  -2   8   7   59.14   11.19
   2   8  -7   67.13   22.27
  -2   8   6  310.91   22.49
   2   8  -6  364.60   36.81
  -2   8   5   35.45    9.23
  -2  -8  -5   55.11    8.79
  -2   8   4   37.05    9.83
   2   8  -4   38.19   17.92
  -2  -8  -4   58.30    9.06
  -2   8   3  262.89   20.08
   2   8  -3  282.44   29.91
  -2   8   2  146.57   15.67
  -2  -8  -2  206.01   15.15
  -2   8   1  131.73   15.12
  -2  -8  -1  198.36   15.81
   2   8  -1  170.44   18.81
   2   8  -1  171.28   26.08
   2   8   0  907.12   42.72
  -2  -8   0  843.76   36.29
   2   8   0  780.18   44.12
  -2   8  -1  135.80   15.86
   2   8   1  181.19   19.40
  -2  -8   1  161.56   20.34
   2   8   1  170.73   26.70
   2   8   2  167.66   18.06
  -2   8  -2  134.58   16.48
  -2  -8   2  177.09   23.43
   2   8   2  160.10   26.35
  -2   8  -3  259.27   22.04
  -2  -8   3  371.66   34.75
   2   8   3  339.46   31.57
   2   8   3  370.86   27.23
  -2   8  -4   35.02   11.24
   2   8   4   39.11   19.25
   2   8   4   51.62   12.29
  -2  -8   4   33.15   24.89
   2   8   5   39.69   19.78
  -2  -8   5   27.43   37.72
  -2   8  -5   30.16   11.31
   2   8   5   59.56   13.06
   2   8   6  399.44   28.99
   2   8   6  351.08   30.09
  -2   8  -7   59.10   14.87
   2   8   7   52.48   17.57
  -2   8  -8   11.51   10.74
  -2   8  -9  107.13   18.34
   2   8  12   20.69    9.10
   2   8  13   12.56    9.46
  -2   8 -13   15.20   11.18
   2   8  14   54.20   12.39
  -2   8 -14   45.81   12.72
  -2   8 -15   23.33    9.48
   2   8  15   35.96   11.52
   2   8  16  154.20   15.86
   2   8  17   18.14    8.19
   2   8  20    4.76    4.07
   2   9 -18  214.64   13.91
  -2   9  18  147.56   10.81
  -2   9  17   61.48    8.93
   2   9 -17   49.66    5.14
   2   9 -16    8.89   11.54
   2   9 -16    9.54    5.51
   2   9 -15   97.17   17.56
   2   9 -15   86.98   10.95
   2   9 -14  136.88   22.09
   2   9 -14  131.86   13.60
   2   9 -13    4.56   17.36
   2   9 -12    6.55   16.73
   2   9 -11  141.03   25.05
   2   9 -10   56.37   23.13
   2   9  -9   12.50   12.09
   2   9  -9    9.38   18.86
   2   9  -8  255.98   26.35
   2   9  -8  318.56   34.62
  -2   9   7   84.96   13.70
   2   9  -7   96.34   24.61
   2   9  -7   81.22   16.86
  -2   9   6  120.59   15.76
   2   9  -6  114.68   18.67
   2   9  -6  133.52   26.79
  -2   9   5  113.80   15.21
   2   9  -5  113.80   18.54
   2   9  -5  133.08   26.97
  -2   9   4   34.82   10.44
  -2   9   3   46.98   11.42
   2   9  -2   20.07   15.28
  -2   9   2   18.26    9.29
  -2   9   1   57.96   12.66
  -2  -9  -1   83.37   20.05
   2   9  -1   64.54   20.81
   2   9   0   -3.03   15.69
  -2   9   0   -1.99    8.07
  -2  -9   0    7.05   19.61
  -2   9  -1   63.64   13.61
   2   9   1   85.62   15.72
   2   9   1   62.12   20.98
  -2   9  -2   12.90    8.82
   2   9   2   25.69   17.84
  -2   9  -3   42.68   12.45
   2   9   3   61.46   19.87
   2   9   4   32.53   16.53
  -2   9  -4   27.76   12.05
  -2   9  -5  122.29   18.71
   2   9   5  152.29   22.94
  -2   9  -6  113.44   18.63
   2   9   6  151.01   22.49
   2   9   7   79.66   13.63
  -2   9  -7   82.43   16.66
   2   9   8  247.22   21.76
  -2   9  -8  253.12   25.52
   2   9   9   15.86    9.44
   2   9  10   46.85   11.54
   2   9  11  105.47   15.15
   2   9  12    3.77    8.74
   2   9  13    0.17    7.90
  -2   9 -13   -1.65    9.17
   2   9  14  106.82   13.93
  -2   9 -14   99.69   14.11
   2   9  15   71.35   12.42
  -2   9 -15   55.18   10.18
   2   9  16    3.39    6.92
  -2  10  16   49.86    7.56
   2  10 -16   79.04   11.34
  -2  10  15   33.55    8.16
   2  10 -15   38.34   11.86
   2  10 -15   43.11    6.58
   2  10 -14   48.29    8.37
   2  10 -14   49.46   13.69
   2  10 -13  260.20   25.70
   2  10 -12  112.89   21.06
   2  10 -11    6.51   18.01
   2  10 -10   50.23   20.38
   2  10  -9  254.74   31.54
   2  10  -8   13.81   12.22
   2  10  -8   24.86   18.58
   2  10  -7   45.76   14.85
   2  10  -7   49.19   21.58
   2  10  -6   76.37   22.36
   2  10  -6   75.70   16.73
   2  10  -5   65.91   15.34
   2  10  -5   74.44   22.22
   2  10  -4   19.24   10.97
  -2  10   3   24.39   10.82
   2  10  -3   22.23   18.20
   2  10  -3   26.62   11.99
  -2  10   2   60.45   13.87
   2  10  -2   68.63   14.75
   2  10  -2   89.62   22.81
  -2  10   1    1.30    8.90
   2  10  -1    0.68    9.68
   2  10   0  248.32   23.30
  -2  10   0  250.21   24.05
   2  10   1   -0.28   11.05
   2  10   1    4.17    8.97
  -2  10  -1    2.25    8.83
  -2  10  -2   83.31   15.48
   2  10   2   74.84   14.70
   2  10   2   84.59   18.58
   2  10   3   31.96   14.14
   2  10   3   19.32   10.45
  -2  10  -3   23.85   12.10
  -2  10  -4   20.54   11.66
   2  10   4   23.37   11.11
   2  10   4   13.69    9.31
  -2  10  -5   71.77   15.85
   2  10   5   71.13   14.20
   2  10   5   85.79   15.98
   2  10   6   74.67   14.33
  -2  10  -6   72.20   16.11
   2  10   7   37.24   11.46
  -2  10  -7   38.99   13.56
   2  10   8   20.29   10.10
  -2  10  -8   18.36   11.44
   2  10   9  195.59   20.04
   2  10  10   44.19   12.12
   2  10  11   11.71    8.83
   2  10  12   82.90   13.03
  -2  10 -12   90.12   15.21
   2  10  13  201.67   17.60
  -2  10 -13  175.26   17.35
   2  10  14   45.17    9.57
  -2  10 -14   36.78    9.26
  -2  10 -15   19.11    5.48
   2  10  17   15.27    6.24
   2  11 -15   34.83    8.20
   2  11 -14   41.38    5.47
   2  11 -14   54.96   10.64
   2  11 -13   89.68    8.84
  -2  11  13   58.72    9.27
   2  11 -13   87.11   14.06
  -2  11  12   33.18    8.43
   2  11 -12   41.17   13.73
  -2  11  11   42.64   10.23
   2  11 -11   65.94   16.55
   2  11 -10  170.24   22.61
   2  11  -9   52.05   19.00
   2  11  -8   65.04   19.64
   2  11  -7    6.02   10.75
   2  11  -7    6.22   16.38
   2  11  -6    3.59    9.98
   2  11  -6   10.57   16.79
   2  11  -5   55.87   14.70
   2  11  -4   85.18   16.31
   2  11  -3   13.29   15.72
   2  11  -3   12.40   11.71
   2  11  -2  119.32   18.68
   2  11  -2  156.25   24.84
   2  11  -1  477.91   37.81
   2  11  -1  378.52   28.82
   2  11   0    3.79   10.45
   2  11   0   13.69   15.14
   2  11   1  387.28   28.77
   2  11   1  449.12   34.02
   2  11   2  161.63   21.19
   2  11   2  127.76   18.01
   2  11   3    8.22    9.68
   2  11   4   69.48   14.18
   2  11   5   57.92   13.44
   2  11   6   -1.95    8.87
  -2  11  -6   -0.87   10.08
  -2  11  -7    7.08    9.81
   2  11   7    3.60    9.19
   2  11   8   38.41   11.51
   2  11   9   42.25   11.52
   2  11  10  123.85   15.10
  -2  11 -10  135.02   17.25
   2  11  11   47.31   10.35
   2  11  12   26.97    8.97
  -2  11 -12   30.59    9.85
  -2  11 -13   58.47    9.34
   2  11  15    9.47    7.02
   2  12 -13   12.35    7.88
   2  12 -12   36.50   10.92
   2  12 -11   41.56    6.78
   2  12 -11   48.39   10.72
  -2  12  10    4.40    5.65
   2  12 -10    9.61   10.34
  -2  12   9   10.77    6.99
   2  12  -9   27.60   12.28
  -2  12   8   13.07    7.56
   2  12  -8   18.73   12.72
  -2  12   7   92.75   13.49
   2  12  -7  139.90   19.75
   2  12  -6   53.96   15.75
  -2  12   6   27.03    9.64
  -2  12   5   70.21   12.69
   2  12  -5   76.29   13.97
   2  12  -4  101.03   19.08
  -2  12   4   64.48   12.70
   2  12  -4   76.13   14.50
  -2  12   3   78.82   14.17
   2  12  -3   82.31   15.02
   2  12  -3  121.11   20.46
  -2  12   2   70.66   13.69
   2  12  -2   76.92   14.85
   2  12  -2   92.31   17.35
  -2  12   1  106.07   15.74
   2  12  -1  122.66   17.26
   2  12  -1  141.73   19.77
   2  12   0    5.04   11.32
   2  12   0    2.52    9.51
  -2  12   0    4.51    9.16
   2  12   1  119.58   17.39
  -2  12  -1  115.68   16.29
   2  12   1  157.31   17.79
   2  12   2   82.83   14.63
  -2  12  -2   73.91   13.61
   2  12   3   75.65   14.08
  -2  12  -3   87.17   14.28
   2  12   4   58.80   13.07
  -2  12  -4   76.35   13.81
  -2  12  -5   67.70   12.92
   2  12   5   70.04   13.10
   2  12   6   35.69   10.84
   2  12   7   90.02   13.29
   2  12   8   10.91    8.54
  -2  12  -9   13.83    9.06
   2  12   9   11.91    7.95
  -2  12 -10    8.13    8.02
  -2  12 -11   29.61    7.68
   2  13  -9   14.10    5.60
  -2  13   7    5.72    4.61
  -2  13   6   65.94    8.89
   2  13  -6  139.08   13.91
  -2  13   5    0.11    5.24
   2  13  -5    1.75    7.41
   2  13  -4   41.06   10.44
  -2  13   4   20.14    7.38
   2  13  -3   38.24    9.94
   2  13  -3   56.04   10.11
  -2  13   3   35.08    8.46
   2  13  -2   64.97   11.75
  -2  13   2   65.49   10.48
   2  13  -2   80.63   10.67
  -2  13   1    5.31    6.79
   2  13  -1    6.89    7.76
   2  13   0   14.18    8.44
  -2  13   0   18.76    7.75
   2  13   1    3.36    7.68
  -2  13  -1    4.56    6.66
   2  13   2   50.67   11.21
  -2  13  -2   64.87   10.40
   2  13   3   35.96    9.85
   2  13   4   22.44    8.59
  -2  13  -6  111.42   12.92
  -2  13  -7   17.33    7.62
  -2  13  -8    5.44    6.95
   3   0   0    0.85    5.91
   3   0   1   78.85   10.95
  -3   0   4   44.46    4.87
  -3   0   5   76.42    2.71
   3   0   5  122.40    9.94
  -3   0   5   77.70    2.81
  -3   0   5  127.33    8.53
   3   0   6    6.19    5.47
  -3   0   6    4.74    4.87
   3   0   7   17.00    5.70
  -3   0   7    9.43    9.47
   3   0   8 2129.75   43.35
   3   0   9   56.32   10.79
   3   0  10  542.34   24.49
   3   0  11  122.54   13.22
  -3   0 -11  172.83   19.42
   3   0  12  109.43   13.91
   3   0 -12  125.89   21.23
  -3   0 -12  158.56   20.21
  -3   0 -13  402.73   30.36
   3   0  13  296.78   21.87
   3   0 -13  306.41   32.27
   3   0 -13  458.05   25.39
   3   0 -13  445.17   32.58
  -3   0 -14   45.24   13.29
   3   0  14   22.46   10.15
   3   0 -14   26.17   15.69
   3   0 -14   46.03   12.70
   3   0 -14   43.83   15.88
  -3   0  14   52.45    8.97
   3   0  14   53.16    8.82
   3   0  15   26.06    7.52
   3   0 -15   25.32   16.16
   3   0 -15   56.86   17.06
  -3   0 -15   36.63   12.16
  -3   0  15   30.15    7.82
   3   0 -16   17.92   10.48
  -3   0  16   31.06    8.03
   3   0  16   25.35    7.72
   3   0  17   29.95    8.22
   3   0 -17   30.52    9.26
  -3   0  17   25.69    8.05
   3   0 -18   92.74   11.51
  -3   0  18   73.94   10.95
   3   0  18  103.75   12.02
   3   0  19  134.61   13.02
   3   0  19  109.95   11.96
   3   0  20   10.24    7.45
   3   0  20    6.94    5.61
  -3   0  20   -0.37    4.51
   3   0  21    5.87    6.05
   3   0  21    8.56    5.43
  -3   0  21    0.74    4.04
   3   0  22   27.17    5.84
   3   0  22   28.77    5.90
   3   0  23    6.00    3.22
  -3   0  23   -0.37    2.59
   3   0  23    4.84    3.12
   3  -1  23   11.19    3.49
  -3   1  23    0.50    2.61
   3  -1  23   12.13    3.82
   3  -1  22   27.02    6.17
   3  -1  22   21.70    5.23
   3  -1  21   57.96    8.17
   3  -1  21   68.11    9.23
   3  -1  20   33.32    7.42
  -3   1  20    7.19    5.74
   3  -1  19   86.70   10.60
  -3   1  19   52.08    9.63
   3   1 -18  195.29   15.78
   3  -1  18  243.28   17.09
  -3   1  18  225.59   17.74
   3   1 -17   55.81   12.66
   3  -1  17   74.00   10.65
  -3   1  17   71.39   11.51
   3   1 -16  788.59   44.12
   3  -1  16  910.45   31.94
  -3   1  16  852.32   33.12
  -3  -1 -15   75.02   15.54
   3   1 -15   76.66   13.79
   3   1 -15   70.12   19.54
   3   1 -15   43.90   18.13
   3  -1  15   93.82   11.14
  -3   1  15   84.25   11.42
  -3  -1 -14  116.75   17.69
   3   1 -14  139.65   16.22
   3   1 -14  119.95   21.30
   3   1 -14  105.81   21.33
  -3   1  14  168.98   14.41
   3   1 -13   21.62   13.37
   3   1 -13   25.52   11.12
  -3   1  13   32.28    7.43
  -3  -1 -12   47.68   13.96
   3  -1  12   40.26    7.86
   3   1 -12   44.94   14.85
   3  -1  11  102.71   10.58
  -3  -1 -11  114.20   17.19
  -3  -1 -10 1611.32   55.10
   3  -1  10 1598.66   37.21
   3  -1   9  224.35   13.54
  -3  -1  -9  246.85   22.74
   3  -1   8  297.18   15.72
  -3  -1  -8  455.74   29.32
   3  -1   7  860.65   24.04
  -3   1   6 1036.86   15.59
   3  -1   6 1266.85   27.58
  -3   1   5  624.79   19.24
   3  -1   5  629.89   19.10
   3  -1   4  760.03   20.45
  -3   1   4  949.66   17.60
   3  -1   3 1673.60   34.09
  -3   1   3 1764.72   23.54
   3  -1   2  282.65   14.03
   3   1  -1  178.92   15.51
   3   1   0  829.56   29.25
   3   1   1  244.49   15.67
  -3  -1   1  196.15   11.98
  -3  -1   2  279.83   12.38
   3   1   2  293.15   16.39
  -3  -1   3 1598.33   27.27
   3   1   3 1514.77   36.09
   3   1   4  826.80   25.95
  -3  -1   4  864.06   20.26
  -3  -1   4  776.53   14.57
   3   1   5  610.91   23.01
  -3  -1   7  850.94   32.61
   3   1   8  272.84   18.09
  -3  -1   8  190.89   29.11
   3   1   9  171.43   15.34
   3   1  10 1089.93   38.75
   3   1  11   32.57    9.80
   3   1  12   12.29    8.82
  -3  -1  12   -1.00    6.89
   3   1  13   12.16    9.00
   3  -1 -13   29.01   15.71
   3  -1 -13   21.86   13.14
   3   1  14   75.65   14.51
   3  -1 -14  106.71   23.38
   3  -1 -14  121.60   15.25
   3   1  14  152.92   13.86
  -3   1 -14  115.20   17.47
  -3   1 -15   65.04   14.23
   3   1  15   48.31   11.72
   3  -1 -15   72.42   12.62
   3   1  15   80.06   11.08
   3  -1 -16  752.22   32.28
  -3  -1  16  741.18   29.95
   3   1  16  816.19   32.17
   3   1  17   73.55   12.19
   3   1  17   66.65   10.82
   3  -1 -17   64.07   10.99
  -3  -1  17   36.60    8.13
   3   1  18  243.34   18.09
   3  -1 -18  191.71   15.39
   3   1  18  204.12   16.45
   3   1  19   84.61   11.42
   3   1  19   71.01   10.47
   3   1  20   34.62    7.80
   3   1  20   40.54    8.37
   3   1  21   61.69    8.15
   3   1  21   61.39    8.66
   3   1  22   18.21    4.84
   3   1  22   19.99    5.30
  -3  -1  23    0.77    2.58
   3   1  23   11.44    3.72
   3  -2  23    5.23    3.73
   3  -2  23    2.49    2.46
  -3   2  23    1.08    2.41
   3  -2  22   10.20    4.13
   3  -2  22   12.49    5.58
  -3   2  22   -0.26    3.65
  -3   2  21    7.39    5.23
   3  -2  21  126.00   10.32
   3  -2  20  140.90   11.76
  -3   2  20   54.64    9.11
   3   2 -19   29.55    7.01
   3  -2  19   38.15    7.58
  -3   2  19   34.49    8.44
   3  -2  18  918.03   30.68
   3   2 -18  805.88   41.47
  -3   2  18  827.51   33.02
   3   2 -17  112.89   20.04
   3   2 -17   87.48   14.43
   3  -2  17  132.41   12.75
  -3   2  17  111.68   13.51
   3   2 -16  157.88   26.27
   3   2 -16  191.51   18.39
   3   2 -16  195.51   26.27
  -3   2  16  209.78   17.37
   3   2 -15  546.28   29.15
  -3   2  15  593.18   27.36
   3   2 -15  524.37   38.49
   3   2 -14  533.25   28.62
  -3   2  14  588.59   26.55
  -3   2  13    2.29    5.01
   3   2 -13    3.52   11.78
   3   2 -13    0.46    9.77
   3   2 -12   93.15   18.09
  -3  -2 -12  121.67   18.10
   3   2 -12  123.73   15.45
   3   2 -12  113.43   20.18
  -3  -2 -11  610.97   36.04
  -3  -2 -10  104.34   16.99
   3  -2   9  479.27   15.89
  -3  -2  -9  458.06   30.25
  -3  -2  -8 2001.40   62.63
   3  -2   8 1674.07   29.76
  -3  -2  -7  496.14   29.62
   3  -2   7  467.62   14.37
   3  -2   6 1357.73   24.15
  -3  -2  -5  829.76   33.99
   3  -2   5  795.23   17.74
  -3   2   4   19.25    3.82
  -3  -2  -4  578.52   27.02
  -3  -2  -3  455.41   23.31
  -3   2   3  550.44    9.95
  -3  -2  -2  103.79   11.82
   3   2  -2   83.81   12.28
  -3   2   2  109.71    4.63
  -3  -2  -1   82.26   10.35
   3   2  -1   83.96   12.62
   3   2   0   16.79    7.85
   3   2   1   83.42   10.44
  -3  -2   1   81.13    8.09
  -3  -2   2   99.64    7.18
   3   2   2   96.01   11.02
  -3  -2   2   92.11    7.85
  -3  -2   3  448.01   14.74
  -3  -2   3  499.40   16.08
   3   2   3  469.32   21.32
   3   2   4  627.10   24.57
  -3  -2   4  642.87   18.74
  -3  -2   4  604.67   14.57
   3   2   5  895.13   29.92
  -3  -2   5  770.22   20.24
   3   2   6 1430.63   38.95
  -3  -2   6 1329.95   35.33
   3   2   7  440.19   22.49
   3   2   8 1498.22   44.60
  -3  -2   9   29.36   14.91
   3   2  11  422.26   27.39
   3   2  12   82.83   14.94
   3  -2 -12  139.16   14.98
   3  -2 -12  117.60   22.06
   3   2  13    1.68    7.29
   3   2  13    2.66    8.89
   3   2  13    0.26    5.06
   3  -2 -13   -4.40   10.10
  -3  -2  13    3.12    8.13
   3   2  14  602.05   25.89
   3  -2 -14  566.63   28.44
   3   2  14  556.18   26.03
   3  -2 -15  544.57   28.21
   3   2  15  625.46   27.58
   3   2  15  538.24   26.15
   3  -2 -16  213.26   18.33
   3   2  16  215.94   17.39
   3   2  16  202.61   17.05
   3   2  17  123.64   14.00
   3  -2 -17   94.65   12.46
   3   2  17  104.47   12.73
   3   2  18  825.79   29.72
   3  -2 -18  771.93   28.55
   3   2  18  771.12   30.97
   3   2  19   35.45    8.66
   3   2  19   35.26    8.50
   3   2  20  124.14   11.26
   3   2  20  117.49   12.08
   3   2  21  101.67    9.29
   3   2  21  110.04   10.91
   3   2  22    8.57    4.54
  -3  -2  22   -0.37    3.26
  -3  -2  23    0.41    2.16
   3   2  23    3.66    2.91
   3  -3  23  132.30    7.63
   3  -3  22   54.53    7.01
   3  -3  22   43.19    5.25
  -3   3  21    9.44    5.23
   3  -3  21   84.75    8.09
   3  -3  20   87.62    9.13
  -3   3  20   46.10    8.72
   3   3 -19  226.60   22.20
   3   3 -19  209.60   14.14
  -3   3  19  236.68   17.69
   3  -3  19  274.04   15.96
   3   3 -18   50.30   15.76
   3   3 -18   44.29   10.25
   3  -3  18   55.37    8.82
  -3   3  18   49.00    9.90
   3   3 -17  383.45   32.65
   3   3 -17  413.64   24.07
  -3   3  17  431.07   24.94
   3   3 -16   76.35   20.95
   3   3 -16   92.14   14.88
  -3   3  16   88.92   13.39
   3   3 -15  404.94   25.55
  -3   3  15  389.30   23.37
  -3  -3 -14  231.60   26.00
   3   3 -14  267.79   29.76
   3   3 -14  273.71   22.09
  -3   3  14  275.42   19.14
   3   3 -13  544.25   39.28
   3   3 -13  566.15   29.88
  -3   3  13  583.72   26.02
   3   3 -12  180.96   24.58
  -3  -3 -12  179.35   22.79
  -3   3  12  214.85   15.61
   3   3 -11  108.67   21.28
   3   3 -11   87.90   17.47
  -3  -3 -11   95.16   17.13
  -3  -3 -10  455.20   32.30
  -3  -3  -9  771.83   39.48
  -3  -3  -8  103.80   16.25
  -3  -3  -7  364.80   25.42
  -3  -3  -6   88.64   13.51
  -3  -3  -5  313.67   22.03
  -3  -3  -4   74.35   11.34
  -3  -3  -3  195.33   16.31
  -3  -3  -2  224.18   16.28
   3   3  -2  207.36   17.54
  -3  -3  -1   55.07   10.85
   3   3  -1   77.68   14.61
  -3   3   1   51.58    5.10
   3   3   0 1474.47   40.91
  -3  -3   1   96.06    9.84
   3   3   1  109.30   15.31
  -3  -3   2  254.71   12.73
  -3  -3   2  211.61   12.49
   3   3   2  236.34   16.69
   3   3   3  226.66   16.18
  -3  -3   3  200.63   11.05
  -3  -3   3  209.03   11.81
   3   3   4   70.15   10.24
  -3  -3   4   76.82    8.09
   3   3   5  344.84   20.65
  -3  -3   5  327.16   14.84
  -3  -3   6   71.66   10.37
   3   3   6   77.27   11.55
   3   3   7  337.03   21.76
  -3  -3   7  328.33   21.46
   3   3   8   85.10   12.62
  -3  -3   8   76.76   15.35
   3   3   9  726.49   33.65
  -3  -3   9  193.62   27.78
   3   3  10  405.45   26.64
   3  -3 -12  198.06   17.90
   3   3  12  205.34   15.29
   3   3  12  191.51   15.31
   3  -3 -13  614.26   30.01
   3   3  13  613.24   25.95
   3   3  13  583.49   26.73
   3   3  14  223.33   22.97
   3  -3 -14  283.67   21.16
   3   3  14  267.26   19.20
   3   3  14  302.21   19.32
   3  -3 -15  411.49   24.59
   3   3  15  412.82   22.30
   3   3  15  390.44   23.23
   3   3  16   88.68   13.54
   3  -3 -16   85.20   13.47
   3   3  16   88.78   13.04
   3   3  17  435.79   22.33
   3  -3 -17  424.47   23.08
   3   3  17  402.81   23.70
   3   3  18   44.90    9.40
   3  -3 -18   47.64    8.44
   3   3  18   50.54    9.88
   3   3  19  235.77   15.17
   3   3  19  223.60   16.99
   3   3  20   69.37    8.66
   3   3  20   73.48   10.15
  -3  -3  21   -0.60    3.55
   3   3  21   76.39    9.11
  -3  -3  22    0.46    2.85
   3   3  22   37.57    6.04
  -3  -3  23   -0.13    1.65
   3  -4  22  120.52    8.36
   3  -4  22   77.76    5.65
  -3   4  21    5.98    4.37
   3  -4  21   53.22    6.17
   3  -4  20   66.36    7.58
  -3   4  20   35.35    7.65
   3   4 -19   55.70    9.29
   3   4 -19   50.50   13.46
   3  -4  19   71.52    8.66
  -3   4  19   60.32    9.78
   3   4 -18   22.91    8.46
   3   4 -18   27.98   14.51
  -3   4  18   26.94    8.42
   3   4 -17  143.59   22.63
   3   4 -17  144.28   15.21
   3   4 -17  121.99   20.98
  -3   4  17  155.57   15.94
   3   4 -16  117.99   21.60
   3   4 -16  160.85   16.93
  -3   4  16  154.03   16.04
   3   4 -15   16.35   12.50
  -3   4  15   12.30    7.45
   3   4 -15   22.46   17.93
   3   4 -15   17.43   11.22
   3   4 -14   99.53   19.75
   3   4 -14  129.44   25.15
   3   4 -14  140.76   17.42
  -3   4  14  135.86   14.67
   3   4 -13  312.56   30.68
   3   4 -13  405.91   36.87
   3   4 -13  393.72   25.89
  -3   4  13  396.04   22.86
   3   4 -12   79.59   17.52
  -3  -4 -12  109.80   18.87
   3   4 -12  104.17   22.57
  -3   4  12  116.39   12.69
   3   4 -11  463.00   27.02
  -3  -4 -11  432.95   33.61
   3   4 -11  409.84   35.87
  -3   4  11  446.70   22.47
  -3  -4 -10  829.92   44.18
   3   4 -10  736.41   44.69
  -3  -4  -9  328.00   28.25
  -3  -4  -8  101.38   16.38
  -3  -4  -7   48.87   12.16
  -3  -4  -6   79.15   13.98
  -3  -4  -5  705.65   34.16
  -3  -4  -4  618.24   30.50
  -3  -4  -3  320.52   21.63
  -3  -4  -2  573.53   27.02
   3   4  -2  560.52   29.65
   3   4  -1 1569.61   49.22
   3   4   0   19.89    9.48
  -3  -4   0   12.20    6.10
  -3  -4   0    8.13    5.90
   3   4   1 1551.91   44.09
  -3  -4   1 1567.03   39.36
  -3  -4   1 1666.65   34.83
  -3  -4   2  643.65   20.49
  -3  -4   2  627.00   24.01
   3   4   2  621.40   28.34
  -3  -4   3  385.86   16.29
   3   4   3  330.18   21.96
   3   4   4  674.41   29.41
  -3  -4   4  699.12   22.63
   3   4   5  795.86   33.00
  -3  -4   5  760.14   25.23
  -3  -4   6   62.96   12.96
   3   4   6   66.68   11.99
   3   4   7   67.06   11.92
  -3  -4   7   48.22   10.27
   3   4   8  113.26   14.84
  -3  -4   8   92.79   14.98
   3   4   9  342.45   25.28
  -3  -4   9   89.15   21.80
   3   4  10  810.48   39.05
   3   4  11  411.71   29.28
   3   4  11  450.13   21.95
   3  -4 -11  477.19   25.92
   3   4  11  424.92   22.60
   3   4  12  117.76   17.72
   3   4  12  134.49   13.63
   3  -4 -12  134.56   15.58
   3   4  12  127.54   13.54
   3   4  13  426.23   22.53
   3  -4 -13  460.94   26.84
   3   4  13  395.87   23.26
   3   4  14  135.27   14.24
   3  -4 -14  148.09   16.35
   3   4  14  121.13   13.96
   3   4  15   12.90    8.56
   3   4  15   17.00    7.60
   3  -4 -15   14.77    8.54
   3   4  16  143.98   15.12
   3   4  16  154.16   15.00
   3  -4 -16  162.25   15.95
   3  -4 -17  173.43   15.08
   3   4  17  162.25   14.55
   3   4  17  148.42   15.41
   3   4  18   26.83    7.65
   3   4  18   25.21    8.00
   3   4  19   50.44    8.22
   3   4  19   44.90    8.91
  -3  -4  20   -0.17    3.39
   3   4  20   56.51    8.74
   3   4  21   40.43    6.86
  -3  -4  21   -1.24    3.05
   3   4  22   68.40    6.81
  -3  -4  22    0.43    2.19
   3  -5  22   58.56    5.65
  -3   5  21    3.87    3.56
   3  -5  21   46.14    4.93
   3   5 -20   12.50    8.54
  -3   5  20    7.32    4.98
   3  -5  20   15.45    4.27
  -3   5  19  157.59   13.86
   3   5 -19  182.13   19.13
   3   5 -19  161.69   11.63
   3   5 -18  169.51   21.65
   3   5 -18  182.00   14.28
  -3   5  18  167.49   15.37
   3   5 -17   77.77   12.13
  -3   5  17   67.02   11.31
   3   5 -16   49.26   15.38
   3   5 -16   57.56   20.52
   3   5 -16   57.82   12.72
  -3   5  16   57.93   11.55
   3   5 -15   20.29   12.15
   3   5 -15   34.65   11.69
   3   5 -15   22.73   17.84
  -3   5  15   27.81    8.79
   3   5 -14   85.57   22.70
   3   5 -14   88.54   15.21
   3   5 -14   71.42   17.15
  -3   5  14   72.74   11.68
   3   5 -13   15.39   12.92
  -3   5  13   21.72    8.23
   3   5 -13   21.83   18.29
   3   5 -12   35.18   19.67
   3   5 -12   40.86   13.44
   3   5 -12   28.51   14.13
  -3   5  12   35.82    8.63
   3   5 -11   26.32   18.70
   3   5 -11   22.57   12.87
  -3  -5 -11   30.13   14.87
  -3   5  11   23.85    7.38
  -3  -5 -10   59.77   16.33
  -3   5  10   59.17    9.38
   3   5 -10   54.31   18.84
   3   5  -9   81.47   20.24
  -3  -5  -9  101.77   18.23
   3   5  -8  278.60   31.60
  -3  -5  -8  277.88   26.77
  -3   5   7   -2.34   11.21
  -3  -5  -7  521.30   33.62
  -3   5   6    0.50   10.03
  -3  -5  -6  202.58   21.35
  -3  -5  -5  633.21   34.24
  -3  -5  -4 1013.76   41.50
  -3  -5  -3  727.13   33.59
   3   5  -2  220.52   20.48
   3   5  -1  615.35   33.04
  -3  -5  -1  630.32   21.73
   3   5   0   45.33   10.95
  -3  -5   0   56.69    7.78
  -3  -5   0   46.03    9.27
   3   5   1  574.24   29.25
  -3  -5   1  621.02   21.70
  -3  -5   1  598.56   26.94
  -3  -5   2  263.36   14.63
   3   5   2  244.18   20.45
  -3  -5   3  793.66   25.93
   3   5   3  794.76   35.20
  -3  -5   4  971.87   28.35
   3   5   4 1108.54   41.11
   3   5   5  697.32   33.15
  -3  -5   5  652.59   27.97
   3   5   6  243.16   21.60
  -3  -5   6  178.74   16.86
   3   5   7  585.25   32.44
  -3  -5   7  496.68   30.09
   3   5   8  279.85   24.41
   3  -5  -8  290.76   20.56
   3   5   9  104.22   12.49
   3   5   9  101.20   16.05
   3  -5  -9  116.62   14.50
   3   5  10   69.71   14.11
   3   5  10   54.70   10.64
   3   5  10   54.19    9.81
   3   5  11   21.25    8.59
   3   5  11   23.04    7.75
   3  -5 -11   25.26    9.90
   3   5  11   23.84   10.32
   3  -5 -12   39.50   11.31
   3   5  12   45.29   10.31
   3   5  12   37.31    9.14
   3   5  13   23.95    9.19
   3  -5 -13   24.62   10.07
   3   5  13   24.74    8.32
   3  -5 -14   96.82   14.33
   3   5  14   91.85   12.55
   3   5  14   69.51   11.51
   3   5  15   26.72    9.21
   3  -5 -15   39.13   10.21
   3   5  15   28.11    9.06
   3  -5 -16   67.94   11.54
   3   5  16   53.96   11.28
   3   5  16   51.57   11.44
   3   5  17   76.76   10.85
   3   5  17   65.55   11.34
   3   5  18  161.01   15.00
   3   5  19  142.67   13.22
  -3  -5  20   -0.23    3.16
   3   5  20   12.35    5.63
   3   5  21   34.16    6.15
  -3  -5  21    1.32    2.44
   3  -6  22   35.09    4.57
   3   6 -20  246.20   16.14
   3  -6  20  252.79   10.25
  -3   6  19   22.24    6.44
   3   6 -19   29.71   10.99
   3   6 -19   25.62    5.58
   3  -6  19   36.73    5.48
  -3   6  18   13.63    6.86
   3   6 -18   15.15    6.54
  -3   6  17   47.76    9.90
   3   6 -17   45.53   16.63
   3   6 -17   43.35    9.61
  -3   6  16   17.76    7.92
   3   6 -16   23.45   16.83
   3   6 -16   19.18   10.23
   3   6 -16   18.23    9.78
  -3   6  15  285.57   21.32
   3   6 -15  312.85   33.57
   3   6 -15  341.64   23.28
   3   6 -14    7.48    9.74
  -3   6  14   15.24    8.30
   3   6 -14   14.88   18.91
  -3   6  13   36.07    9.70
   3   6 -13   35.27   12.86
   3   6 -13   54.83   20.41
   3   6 -12   13.70   11.89
   3   6 -12   23.07   19.48
  -3   6  12   15.35    7.48
  -3   6  11  119.52   13.80
   3   6 -11  119.15   19.05
   3   6 -11  141.16   27.21
  -3   6  10   22.00    7.52
   3   6 -10   25.68   19.68
  -3  -6 -10   32.38   17.87
  -3   6   9   76.26   11.19
   3   6  -9   86.58   22.63
  -3  -6  -9   79.11   18.95
  -3   6   8   40.86    8.99
   3   6  -8   37.85   12.67
   3   6  -8   -6.44   20.04
   3   6  -8   50.90   19.62
  -3  -6  -8   48.41   16.62
   3   6  -7  161.36   20.02
   3   6  -7  170.71   26.89
  -3  -6  -7  187.17   24.65
   3   6  -7  136.29   22.86
   3   6  -6 1066.56   56.31
   3   6  -6 1009.36   45.80
  -3  -6  -5   73.07   16.88
   3   6  -5   75.92   21.15
  -3  -6  -4  683.24   38.52
  -3  -6  -3  218.36   14.28
  -3  -6  -3  209.64   21.65
  -3  -6  -2  298.38   17.26
   3   6  -2  234.29   22.64
  -3  -6  -1   78.81    9.40
  -3  -6  -1   65.35   12.30
   3   6  -1   67.33   14.28
   3   6   0    8.67    9.07
  -3  -6   0    8.94    5.21
   3   6   1   63.57   12.63
  -3  -6   1   71.09    9.09
   3   6   2  225.86   20.76
  -3  -6   2  264.01   15.98
  -3  -6   3  215.22   14.88
   3   6   3  215.27   20.69
  -3  -6   4  729.83   31.00
   3   6   4  741.41   37.72
   3   6   5   57.05   13.63
  -3  -6   5   55.92   13.39
   3  -6  -5   83.14   12.72
   3   6   6 1360.08   51.28
  -3  -6   6 1157.02   46.03
   3  -6  -6 1347.02   41.54
   3   6   6 1179.75   39.06
   3   6   7  173.64   16.02
   3   6   7  190.54   21.03
   3  -6  -7  210.07   18.54
  -3  -6   7  165.54   22.43
   3   6   7  176.47   17.07
   3   6   8   46.94    9.64
   3   6   8   65.95   14.43
   3  -6  -8   63.03   12.28
   3   6   8   49.10   11.15
  -3  -6   8   27.00   18.06
   3   6   9   74.34   11.39
   3   6   9   96.84   16.83
   3  -6  -9   91.77   14.11
   3   6   9   86.53   13.36
   3   6  10   21.66   10.23
   3   6  10   27.26   11.68
   3   6  10   23.48    8.05
   3   6  11  124.42   14.54
   3  -6 -11  175.88   18.56
   3   6  11  137.47   16.18
   3   6  12    6.84    8.54
   3   6  12    7.89    7.21
   3  -6 -12   16.43   10.44
   3   6  13   40.36    9.93
   3  -6 -13   73.03   12.99
   3   6  13   45.80   10.82
   3   6  14   15.11    8.94
   3   6  14   12.85    7.96
   3   6  15  263.12   20.56
   3   6  15  308.67   21.23
   3   6  16   15.25    7.59
   3   6  17   40.74    9.58
   3   6  18   13.41    7.15
   3   6  19   24.82    7.05
   3   6  20  183.17   12.19
  -3  -6  20    0.34    2.38
  -3  -6  21    0.38    1.59
   3  -7  21   32.48    4.61
   3   7 -19    4.16    7.55
   3  -7  19    3.00    2.59
  -3   7  19    1.77    3.87
  -3   7  18   45.94    7.96
   3   7 -18   61.02    7.60
  -3   7  17   25.86    7.69
   3   7 -17   26.90    8.00
   3   7 -17   28.70   13.51
  -3   7  16   41.68    9.61
   3   7 -16   50.38   16.95
   3   7 -16   58.25   10.74
  -3   7  15   29.76    9.71
   3   7 -15   27.06    9.98
   3   7 -15   40.07   19.64
   3   7 -15   40.24   11.58
   3   7 -14  307.09   25.70
  -3   7  14  346.01   23.81
  -3   7  13   54.44   11.75
   3   7 -13   75.38   14.88
   3   7 -13   49.91   12.77
   3   7 -13   76.12   22.36
  -3   7  12  507.09   28.47
   3   7 -12  444.60   32.68
  -3   7  11  125.93   15.31
   3   7 -11  144.60   28.21
   3   7 -11  103.26   17.33
  -3   7  10   48.06   10.57
   3   7 -10   47.49   14.21
   3   7 -10   64.08   22.63
  -3   7   9  158.76   16.35
   3   7  -9  175.78   29.78
  -3   7   8  116.19   14.20
   3   7  -8  141.61   27.58
  -3  -7  -8  144.12   13.64
   3   7  -8  125.86   19.01
  -3   7   7    3.97    6.14
   3   7  -7    5.45   17.59
  -3  -7  -7    9.61    5.61
   3   7  -7   -1.00   16.26
   3   7  -7    4.66    9.20
  -3  -7  -7    4.16   12.95
  -3   7   6  130.89   14.24
   3   7  -6  130.18   18.44
   3   7  -6  125.42   25.51
  -3  -7  -6  194.94   15.82
  -3  -7  -6  165.57   24.02
   3   7  -6  129.08   23.50
   3   7  -5    5.72   19.97
   3   7  -5    9.13    9.54
  -3   7   5   10.05    6.69
  -3  -7  -5   14.53    6.39
  -3  -7  -5   15.08   12.99
  -3   7   4   87.45   11.93
   3   7  -4   90.74   15.41
   3   7  -4   91.97   21.82
  -3  -7  -4  144.42   13.66
  -3  -7  -4  125.45   19.44
   3   7  -4  169.51   30.65
   3   7  -3  103.36   15.42
   3   7  -3   88.58   26.23
   3   7  -3   87.52   21.05
  -3  -7  -3  151.81   13.60
  -3  -7  -2  484.89   22.54
   3   7  -2  353.39   32.97
   3   7  -1  286.19   26.27
   3   7  -1  221.13   29.86
   3   7   0  231.23   29.32
  -3  -7   1  268.48   16.19
   3   7   1  267.69   27.87
  -3  -7   2  483.77   24.05
   3   7   3  137.23   18.57
   3   7   3  117.09   13.97
  -3  -7   3  149.97   16.72
   3   7   4   89.02   12.43
  -3   7  -4   85.55   14.68
  -3  -7   4  104.71   16.72
   3   7   4  114.40   16.73
   3   7   4  128.07   18.20
   3   7   5   14.10   10.69
   3   7   5    6.79    6.62
  -3   7  -5    9.68    8.93
  -3  -7   5    4.54   13.10
   3   7   5   10.75    9.56
   3   7   6  132.93   15.15
   3   7   6  189.95   22.44
  -3  -7   6  155.27   24.86
  -3   7  -6  109.53   17.83
   3   7   6  143.48   17.76
   3   7   7    5.97   10.40
  -3   7  -7    2.58    8.42
   3   7   7    2.48    6.37
   3   7   7    3.40    8.30
  -3  -7   7    1.21   19.91
   3   7   8  104.67   14.13
   3   7   8  129.42   17.05
   3   7   9  143.05   16.35
   3   7   9  175.58   18.84
   3   7  10   49.52   10.92
   3   7  10   48.35   12.82
   3   7  11  109.23   14.53
   3   7  11  137.64   16.53
   3   7  12  495.17   28.74
   3   7  12  584.01   30.42
   3   7  13   48.95   11.52
   3   7  13   69.37   12.35
   3   7  14  320.44   23.18
   3   7  15   32.47    9.56
   3   7  16   42.14    9.73
   3   7  17   21.18    8.09
   3   7  18   48.25    8.57
   3   7  19    3.39    4.24
  -3  -7  20    0.43    1.47
   3  -8  20   64.16    4.86
   3   8 -19   39.28    6.85
   3   8 -18   40.80    4.83
   3  -8  18   41.75    4.09
  -3   8  17   24.14    6.34
   3   8 -17   31.29   11.85
   3   8 -17   29.02    6.41
   3   8 -16   30.48   13.26
  -3   8  16   20.04    7.16
   3   8 -16   30.35    8.00
  -3   8  15  117.59   13.29
   3   8 -15  152.42   22.20
   3   8 -15  166.06   15.22
  -3   8  14   79.25   12.55
   3   8 -14  104.14   23.45
  -3   8  13  126.08   15.01
   3   8 -13  169.05   27.14
   3   8 -13  172.39   17.79
  -3   8  12  138.38   15.95
   3   8 -12  166.23   27.51
  -3   8  11   75.76   13.00
   3   8 -11   66.31   13.67
   3   8 -11  101.62   25.89
  -3   8  10  161.82   17.27
   3   8 -10  154.37   18.91
  -3   8   9   -2.12    7.19
   3   8  -9   -0.43    7.69
   3   8  -9   -0.75   19.14
  -3   8   8   36.19    9.74
   3   8  -8   40.34   21.67
   3   8  -8   41.03   13.49
  -3   8   7   82.43   13.10
   3   8  -7   80.28   16.70
   3   8  -7   97.25   25.56
  -3   8   6  260.35   20.76
   3   8  -6  267.30   26.02
   3   8  -6  299.76   36.34
   3   8  -6  273.24   30.86
  -3   8   5   32.18    9.83
   3   8  -5   32.48   12.20
   3   8  -5   28.72   18.44
  -3   8   4  436.56   26.47
   3   8  -4  441.87   31.13
   3   8  -4  423.82   40.27
   3   8  -4  431.06   37.98
  -3   8   3  174.18   17.36
   3   8  -3  171.22   19.97
   3   8  -3  156.07   26.97
  -3  -8  -3  250.97   18.57
   3   8  -3  192.07   30.69
   3   8  -2   -4.63   22.90
   3   8  -2    2.45   15.02
   3   8  -2    3.42    8.07
  -3   8   2    3.05    6.96
  -3  -8  -2    4.74    5.55
  -3   8   1   80.85   12.99
   3   8  -1   78.55   14.24
   3   8  -1   95.57   17.40
  -3  -8  -1  102.02   11.73
   3   8  -1   83.05   27.29
   3   8  -1   64.34   19.45
   3   8   0  199.39   19.79
  -3   8   0  194.22   18.94
   3   8   0  169.04   25.42
  -3  -8   0  290.50   20.08
   3   8   0  262.66   26.70
   3   8   0  227.30   33.89
  -3  -8   1   97.95   14.65
   3   8   1   85.52   13.84
  -3   8  -1   76.50   13.27
   3   8   1  105.97   19.15
  -3   8  -2   10.54    8.37
   3   8   2    3.83    7.38
  -3  -8   2    9.47   13.26
   3   8   2    4.12    8.72
   3   8   3  196.77   22.64
   3   8   3  166.06   17.92
  -3   8  -3  168.20   19.68
   3   8   3  209.70   32.26
   3   8   4  453.82   27.77
  -3   8  -4  444.63   30.65
   3   8   4  509.19   39.32
   3   8   5   29.51   10.10
   3   8   5   48.33   24.92
  -3   8  -5   29.42   11.86
   3   8   6  260.34   21.80
  -3   8  -6  247.14   25.14
   3   8   7   76.43   13.02
  -3   8  -7   72.56   16.16
   3   8   7   96.03   22.60
   3   8   8   37.57   10.20
   3   8   8   47.01   17.80
   3   8   9    4.46   14.13
   3   8   9    1.65    6.64
   3   8  10  158.03   17.33
   3   8  10  192.49   22.60
   3   8  11   70.73   12.95
   3   8  11   93.26   16.90
   3   8  12  116.90   15.29
   3   8  13  130.15   15.84
  -3   8 -13  107.36   14.45
   3   8  14   65.54   12.38
   3   8  15  105.67   13.37
   3   8  16   21.03    7.82
   3   8  17   22.89    6.72
   3   8  18   28.01    5.81
   3   9 -17   14.78    3.62
   3   9 -17   20.79    8.35
  -3   9  16   28.98    6.04
   3   9 -16   62.28   12.67
   3   9 -16   56.86    7.36
   3   9 -15   12.32   12.77
  -3   9  15    8.80    5.84
   3   9 -15   12.76    7.19
  -3   9  14   93.99   11.81
   3   9 -14  140.37   20.96
  -3   9  13   81.79   11.88
   3   9 -13  107.88   20.49
   3   9 -13  120.39   14.71
  -3   9  12    6.07    7.50
   3   9 -12    9.14   17.35
  -3   9  11   16.05    8.13
   3   9 -11   28.42   19.92
   3   9 -10   10.65   19.48
  -3   9  10    5.04    7.90
  -3   9   9  109.03   15.14
   3   9  -9  141.54   28.01
  -3   9   8   83.59   13.41
   3   9  -8  101.51   24.95
  -3   9   7  204.74   19.92
   3   9  -7  244.42   33.35
   3   9  -7  202.73   23.14
  -3   9   6  166.70   18.33
   3   9  -6  154.74   20.96
   3   9  -5  160.18   20.64
  -3   9   5  163.97   17.83
  -3   9   4  325.08   24.99
   3   9  -4  307.86   27.54
   3   9  -4  360.42   37.50
   3   9  -4  341.53   34.41
  -3   9   3   43.41   11.66
   3   9  -3   45.40   13.22
   3   9  -3   43.34   20.58
   3   9  -3   40.89   19.60
  -3   9   2   77.31   14.04
   3   9  -2   77.81   14.98
   3   9  -2   90.17   22.26
   3   9  -2   88.54   24.12
  -3   9   1   39.49   11.36
   3   9  -1   37.71   22.59
   3   9  -1   44.28   18.98
   3   9  -1   32.34   11.21
   3   9   0   60.38   12.96
  -3   9   0   66.36   13.47
   3   9   0   61.82   19.11
   3   9   1   36.00   11.31
  -3   9  -1   38.61   11.51
   3   9   1   37.48   24.25
   3   9   1   40.80   16.36
   3   9   2   74.54   14.00
  -3   9  -2   82.91   15.35
   3   9   2  110.44   28.04
   3   9   3   43.25   12.12
   3   9   3   51.64   24.11
  -3   9  -3   46.84   13.23
   3   9   4  328.58   25.32
  -3   9  -4  309.60   27.14
   3   9   4  369.34   36.21
   3   9   5  150.98   17.93
  -3   9  -5  160.21   20.58
   3   9   5  192.22   29.12
   3   9   6  153.96   18.16
  -3   9  -6  157.97   21.26
   3   9   6  199.67   26.84
   3   9   7  170.32   18.54
  -3   9  -7  199.30   22.90
   3   9   7  226.42   27.47
   3   9   8   76.30   13.73
   3   9   8  101.65   20.59
   3   9   9   97.81   14.67
   3   9   9  125.31   18.78
   3   9  10    6.48    7.92
   3   9  11   19.35    9.27
   3   9  12    6.45    7.80
  -3   9 -12    3.65    8.56
   3   9  13   70.92   12.13
  -3   9 -13   74.81   11.72
   3   9  14   82.60   11.88
   3   9  15    7.69    7.08
   3   9  16   30.21    6.88
   3   9  17    7.43    3.79
   3  10 -16   11.62    7.15
   3  10 -15   28.88   10.00
   3  10 -15   26.97    5.57
  -3  10  14    2.82    4.19
   3  10 -14    8.62   10.40
  -3  10  13   24.79    6.89
   3  10 -13   36.54   14.23
   3  10 -13   48.73    9.44
  -3  10  12   35.30    8.53
   3  10 -12   53.03   16.33
   3  10 -12   54.54   11.22
  -3  10  11   41.14    9.80
   3  10 -11   64.51   18.41
  -3  10  10   49.60   10.50
   3  10 -10   67.35   21.13
  -3  10   9  106.00   14.28
   3  10  -9  162.50   26.35
  -3  10   8   34.88   10.54
   3  10  -8   53.65   19.74
  -3  10   7   17.36    9.16
   3  10  -7   32.91   20.45
   3  10  -6   65.76   15.52
  -3  10   6   67.63   12.93
  -3  10   5  358.06   25.96
   3  10  -5  422.91   38.95
   3  10  -5  357.50   28.62
  -3  10   4   71.56   13.57
   3  10  -4   79.59   16.04
   3  10  -4   90.42   23.64
  -3  10   3   29.89   10.92
   3  10  -3   24.65   17.66
   3  10  -3   23.08   11.93
   3  10  -2   13.33   16.35
  -3  10   2    0.63    8.47
   3  10  -2   -2.12   10.04
  -3  10   1  200.50   21.18
   3  10  -1  191.48   21.45
   3  10  -1  261.63   30.32
   3  10   0  178.05   20.61
  -3  10   0  176.30   20.28
   3  10   0  202.49   26.19
   3  10   0  191.67   26.20
   3  10   1  197.11   21.12
  -3  10  -1  212.35   22.26
   3  10   1  254.51   29.52
   3  10   2    2.52   14.14
   3  10   2    3.26    8.62
  -3  10  -2   -0.23    8.46
   3  10   3   32.51   15.45
   3  10   3   26.94   11.22
  -3  10  -3   34.45   12.45
   3  10   4   66.43   14.07
  -3  10  -4   71.15   15.17
   3  10   4  103.42   20.15
   3  10   5  342.02   25.88
  -3  10  -5  333.81   27.88
   3  10   5  398.12   33.02
   3  10   6   63.94   13.10
  -3  10  -6   63.59   14.17
   3  10   6   74.96   16.23
   3  10   7   27.71   11.26
   3  10   7   19.97   10.21
   3  10   8   32.50   10.61
   3  10   9  116.69   15.17
   3  10  10   46.30   11.18
   3  10  11   31.89   10.18
   3  10  12   26.67    9.03
  -3  10 -12   30.85    9.10
   3  10  13   26.96    7.73
  -3  10 -13   20.01    6.79
   3  10  14    2.68    5.24
   3  10  15    6.31    4.03
   3  11 -14   56.01   11.29
   3  11 -13   56.68    6.98
   3  11 -13   55.17   10.84
   3  11 -12  108.64   10.31
   3  11 -12  105.95   15.02
  -3  11  11   13.66    5.68
   3  11 -11   43.25    9.24
   3  11 -11   35.40   13.22
  -3  11  10    5.13    5.85
   3  11 -10   13.54   13.07
  -3  11   9   79.18   11.16
   3  11  -9  146.95   21.05
  -3  11   8   43.62    9.70
   3  11  -8   69.14   18.43
  -3  11   7   28.87    9.26
  -3  11   6    7.26    7.66
  -3  11   5   24.99    9.36
   3  11  -5   32.53   16.95
   3  11  -5   27.02   11.88
   3  11  -4   38.54   16.89
  -3  11   4   25.36   10.07
   3  11  -4   36.68   12.26
  -3  11   3   63.96   12.72
   3  11  -3   81.20   15.07
   3  11  -3   96.91   20.71
  -3  11   2   53.42   12.63
   3  11  -2   75.78   19.10
   3  11  -2   60.42   14.20
  -3  11   1   23.26   10.35
   3  11  -1   32.17   14.58
   3  11  -1   16.68   10.97
   3  11   0  369.92   27.88
  -3  11   0  414.74   28.37
   3  11   1   23.00   10.81
  -3  11  -1   21.22   10.67
   3  11   2   61.54   14.03
  -3  11  -2   56.89   13.13
   3  11   3   62.40   13.46
  -3  11  -3   78.04   14.35
  -3  11  -4   22.03   10.72
   3  11   4   21.06    9.83
   3  11   5   23.91   10.25
   3  11   6    6.02    8.25
   3  11   7   29.07   10.37
   3  11   8   33.91   10.21
   3  11   9   79.85   11.81
  -3  11 -10    6.68    8.32
   3  11  10    8.66    6.62
  -3  11 -11   18.97    7.50
   3  11  11   15.38    6.88
   3  11  12   44.45    7.96
  -3  11 -12   41.34    6.86
   3  12 -11   61.62   11.07
   3  12 -11   58.07    7.23
   3  12 -10   17.56    8.67
   3  12 -10   15.81    5.97
   3  12  -9   12.01    8.56
   3  12  -9   16.98    6.78
  -3  12   8   46.60    6.74
  -3  12   7   36.39    7.11
   3  12  -7  102.12   15.15
  -3  12   6   32.95    7.63
   3  12  -6   70.59   13.60
   3  12  -5    5.07    9.85
  -3  12   5    2.96    5.90
  -3  12   4   16.41    7.19
   3  12  -4   26.05   11.49
  -3  12   3   34.05    8.93
   3  12  -3   56.99   13.02
   3  12  -3   40.54   10.69
   3  12  -2   12.53    9.03
   3  12  -2    7.49    8.13
  -3  12   2   12.29    7.49
  -3  12   1    8.47    7.32
   3  12  -1    1.51    7.95
   3  12   0   13.87    8.84
  -3  12   0   10.67    7.72
  -3  12  -1    9.57    7.76
   3  12   1    3.15    8.23
   3  12   2   14.30    9.07
  -3  12  -2    4.66    6.72
   3  12   3   36.17   10.68
   3  12   4   11.26    8.03
   3  12   5    0.43    6.76
   3  12   6   35.12    9.26
   3  12   7   51.95    9.53
   3  12   8   66.79    9.76
  -3  12  -9    6.91    6.59
   3  12   9    5.17    4.67
  -3  12 -10    4.81    4.93
   3  13  -7   32.70    6.68
   3  13  -6   33.77    7.82
   3  13  -5   39.06    8.26
   3  13   1   10.82    5.30
  -3  13  -6   19.04    8.36
  -4   0   2    1.52    2.88
   4   0   2   -0.14    8.10
   4   0   3 1937.64   50.70
  -4   0   3 2025.76   33.42
   4   0   4  197.29   15.81
  -4   0   4  235.74   11.55
  -4   0   4  206.49   11.01
  -4   0   5   28.77    2.86
   4   0   5   32.14    7.73
  -4   0   5   38.79    5.41
  -4   0   6  131.24   11.38
   4   0   6  150.40   14.16
  -4   0   7   45.74    9.64
   4   0   7   47.39    9.26
   4   0   8  123.20   14.77
   4   0   9  543.12   26.77
   4   0 -10  516.08   34.63
   4   0  10  487.11   26.08
   4   0 -10  410.87   34.99
   4   0 -10  519.58   28.34
   4   0 -11  463.46   33.74
   4   0 -11  354.12   33.98
   4   0 -11  453.77   26.92
   4   0  11  392.81   24.11
  -4   0 -11  430.03   33.27
   4   0 -12    1.41   12.96
   4   0 -12    0.75   13.27
   4   0 -12   -0.17   11.08
  -4   0 -12    0.87    9.53
   4   0 -13    8.91   14.13
  -4   0 -13   11.42   10.51
   4   0 -14    8.90   14.16
   4   0  14   15.98    9.40
   4   0 -15  361.82   37.40
   4   0  15  544.80   27.23
   4   0  16   53.39   11.62
   4   0 -16   49.19   15.69
  -4   0  17   -0.13    3.67
   4   0  17   34.52   10.68
   4   0 -17   30.58   10.47
   4   0  18    1.27    8.67
  -4   0  18    0.11    3.56
   4   0 -18    2.46    7.33
   4   0  19    8.40    8.07
  -4   0  19    0.50    3.45
   4   0 -19    8.47    6.18
  -4   0  20   -0.33    3.03
   4   0 -20   16.22    5.16
   4   0  21   52.12    7.86
   4   0  22   51.54    6.42
   4  -1  23   36.91    4.20
   4  -1  21   23.71    6.76
   4  -1  20   88.66   10.78
   4   1 -20   66.15    7.75
   4  -1  19   13.91    7.80
  -4   1  19   -0.61    3.76
   4   1 -19    8.54    6.64
   4   1 -18  158.13   15.32
   4  -1  18  190.24   16.06
   4  -1  17  364.68   22.50
   4   1 -17  282.04   22.03
   4   1 -16  155.48   26.80
   4   1 -16  195.24   23.16
   4   1 -15  141.71   23.57
   4   1 -15  113.70   18.27
   4   1 -15   88.44   23.16
   4   1 -14  161.66   26.03
   4   1 -14  234.09   28.82
  -4  -1 -13  132.83   21.32
   4   1 -13   93.90   21.03
   4   1 -13  131.52   24.01
   4   1 -13  141.97   18.53
  -4  -1 -12  362.49   32.78
   4   1 -12  321.43   31.46
   4   1 -12  365.71   25.53
   4   1 -12  255.13   29.28
  -4  -1 -11  185.43   23.63
   4   1 -11  153.55   23.50
   4   1 -11  187.11   24.51
   4   1 -11  202.86   20.12
   4   1 -10   14.10   13.22
   4   1 -10   17.57   11.54
  -4  -1 -10   14.71   10.95
   4   1 -10   17.35   14.06
  -4  -1  -9  263.16   25.39
   4  -1   8  938.74   29.88
  -4  -1  -8 1099.74   48.95
   4  -1   7   77.66   11.16
  -4  -1  -7   95.03   17.99
   4  -1   6   26.50    9.14
  -4   1   6   37.23    9.24
  -4  -1  -6   33.95   11.91
   4  -1   5  427.68   22.06
  -4   1   5  442.77   17.77
   4  -1   4 1075.62   32.78
  -4   1   4 1199.22   22.84
  -4   1   3  709.83   17.22
  -4   1   2 1222.20   23.41
  -4  -1  -1  315.57   19.82
  -4  -1   0  496.72   24.24
   4   1   1  302.31   22.17
  -4  -1   1  312.80   17.45
  -4  -1   2 1166.63   31.00
  -4  -1   3  613.86   19.99
  -4  -1   3  691.67   20.44
   4   1   4 1026.26   35.92
  -4  -1   4 1049.40   21.99
  -4  -1   5  407.21   15.47
   4   1   5  418.73   24.58
  -4  -1   6   75.93   10.72
   4   1   6   48.95   11.09
   4   1   7   94.16   13.53
  -4  -1   7  115.15   14.38
   4   1   8  955.67   37.28
  -4  -1   8  760.78   38.85
   4   1   9  237.65   19.51
   4   1  10   15.78    7.46
   4  -1 -10   19.05   13.90
   4   1  10   15.75    8.22
   4  -1 -10   17.07   11.86
   4   1  11  144.80   16.85
   4   1  11  215.65   16.25
   4  -1 -11  199.30   22.84
   4  -1 -11  155.23   24.30
   4  -1 -12  301.30   33.42
   4   1  12  407.21   22.33
   4   1  12  252.52   22.39
   4  -1 -12  367.70   26.52
   4  -1 -13   99.25   22.64
   4   1  13  157.15   15.68
   4   1  14  264.80   19.40
   4  -1 -14  222.34   20.68
   4  -1 -14  191.18   29.15
   4   1  15  150.24   15.91
   4  -1 -15  112.09   17.25
   4   1  16  239.62   19.15
   4  -1 -16  210.32   19.38
   4   1  17  348.97   22.67
   4  -1 -17  292.10   21.18
   4  -1 -18  154.97   14.78
  -4  -1  18   -1.54    4.02
  -4  -1  19   -0.38    3.50
   4  -1 -19   11.15    5.87
  -4  -1  20   -0.09    2.73
   4   1  20   75.86    9.98
   4   1  21   16.41    6.24
   4   1  22   16.25    4.51
   4  -2  23   16.39    3.30
   4  -2  22   13.86    4.90
   4  -2  21   63.26    8.20
   4  -2  20   31.91    8.02
   4   2 -20   27.11    5.94
   4   2 -19  510.08   22.77
   4  -2  19  671.67   25.75
  -4   2  18    0.11    3.69
   4   2 -18    9.84   10.62
   4   2 -17  298.09   23.28
   4   2 -17  212.05   28.40
   4   2 -16  178.45   25.79
   4   2 -16  106.10   23.00
   4   2 -16  167.83   19.38
   4   2 -15   90.37   22.13
   4   2 -15  134.29   24.21
   4   2 -15  136.14   17.50
   4   2 -14   31.81   17.06
   4   2 -14   28.92   19.27
   4   2 -13   82.54   20.42
   4   2 -13  107.56   17.46
   4   2 -13  103.42   23.53
  -4  -2 -12   66.66   16.11
   4   2 -12   47.94   16.98
   4   2 -12   78.13   21.85
   4   2 -12   75.59   14.92
   4   2 -11   10.35   11.86
  -4  -2 -11   11.28   10.35
   4   2 -11   13.47   16.53
   4   2 -11   47.75   22.17
  -4  -2 -10  538.11   36.96
   4   2 -10  516.13   36.87
   4   2 -10  523.88   28.81
  -4  -2  -9   86.33   17.46
  -4  -2  -8  119.77   19.40
  -4  -2  -7 1905.91   66.36
  -4  -2  -6  540.86   33.15
  -4  -2  -5 1345.76   49.87
  -4  -2  -4  107.70   15.42
  -4   2   4   99.94    6.94
  -4  -2  -3  302.36   22.84
  -4   2   3  322.63    9.50
  -4   2   2   47.74    4.47
  -4  -2  -1  516.68   25.86
  -4  -2   0  589.46   25.29
   4   2   0  571.43   31.22
  -4  -2   1  498.72   21.35
   4   2   1  524.64   30.50
  -4  -2   2   33.88    6.12
   4   2   2   36.87    9.91
  -4  -2   2   40.66    6.61
   4   2   3  277.04   19.99
  -4  -2   3  272.26   13.20
  -4  -2   3  315.05   14.98
  -4  -2   4   90.07    6.54
   4   2   4  107.82   14.38
  -4  -2   6  550.93   23.13
   4   2   7 1689.87   51.97
  -4  -2   7 1600.71   45.17
   4   2   8   90.57   14.65
  -4  -2   8   89.29   14.63
   4   2   9   67.26   12.96
  -4  -2   9   27.40   14.58
   4  -2 -10  465.84   39.06
   4   2  10  559.66   24.47
   4  -2 -10  483.14   26.33
   4   2  11   11.19    8.16
   4   2  11    6.19    7.18
   4  -2 -11    0.30   13.53
   4  -2 -12   59.60   19.00
   4   2  12    5.04    6.51
   4  -2 -12   65.92   13.90
   4   2  12   68.90   12.23
  -4  -2  12    1.18    7.38
   4  -2 -13   94.50   23.53
   4   2  13  101.65   13.90
   4   2  14   34.36   10.65
   4  -2 -14   38.79   11.92
   4   2  15  138.74   15.82
   4  -2 -15  121.83   16.19
  -4  -2  16    0.47    3.89
   4  -2 -16  175.90   18.20
   4  -2 -17  294.92   20.44
   4   2  17  242.52   16.85
   4   2  18   11.14    8.77
  -4  -2  18   -0.53    3.67
   4   2  18   13.09    5.81
   4  -2 -18   15.42    7.75
   4   2  19  602.89   24.64
   4  -2 -19  540.91   21.77
   4   2  20   37.38    7.89
   4   2  21   57.66    7.38
   4  -3  22    7.31    4.12
   4  -3  21  149.34   10.74
   4  -3  20   95.06   10.28
   4   3 -20   68.97    7.55
   4   3 -19   71.02   10.71
  -4   3  18    1.22    3.92
   4   3 -18   48.12   12.57
   4   3 -17  152.21   23.71
   4   3 -17  194.45   25.82
   4   3 -17  200.95   18.83
   4   3 -16  101.77   21.99
   4   3 -16   87.84   20.22
   4   3 -16  109.90   15.85
   4   3 -15  165.38   25.36
   4   3 -15  269.98   30.80
   4   3 -14   26.26   15.89
   4   3 -14   38.22   19.51
   4   3 -13  421.29   38.08
   4   3 -13  418.23   28.25
   4   3 -12  142.85   24.24
  -4  -3 -12  189.15   24.68
   4   3 -12  183.31   27.80
   4   3 -12  201.97   21.05
   4   3 -11  840.07   49.76
   4   3 -11  674.35   42.67
  -4  -3 -11  809.33   47.27
   4   3 -11  601.45   39.22
   4   3 -10    8.50   14.08
   4   3 -10    5.00   10.20
  -4  -3 -10    3.83   10.32
  -4  -3  -9   54.94   14.84
   4   3  -9   42.58   17.86
   4   3  -9   43.45   12.56
  -4  -3  -8  428.58   31.97
  -4  -3  -7  285.65   26.42
  -4  -3  -6   31.14   11.29
  -4  -3  -5  704.51   35.84
  -4  -3  -4  200.90   19.23
  -4  -3  -2   73.55   12.16
   4   3  -1 1129.85   44.82
  -4  -3  -1 1130.13   38.38
  -4  -3   0  196.41   16.04
   4   3   0  204.37   22.96
   4   3   1 1158.99   45.51
  -4  -3   1 1088.14   33.28
  -4  -3   1 1181.40   29.08
   4   3   2   73.84   13.26
  -4  -3   2   76.00    8.86
  -4  -3   2   89.39    9.50
   4   3   3  286.21   22.07
  -4  -3   3  311.51   15.24
  -4  -3   3  291.04   14.92
  -4  -3   4  234.38   14.48
   4   3   4  215.76   20.04
  -4  -3   5  687.07   22.71
   4   3   5  771.20   36.50
   4   3   6   22.46   10.18
   4   3   7  272.49   24.62
  -4  -3   8  417.97   29.09
   4   3   9   29.88   10.61
   4  -3  -9   51.47   11.69
   4   3   9   46.54    9.76
  -4  -3   9   25.78   13.74
   4   3  10    9.95    8.05
   4   3  10    2.45    7.45
   4  -3 -10   10.52    9.84
   4  -3 -10    7.41   12.22
   4  -3 -11  905.62   36.71
   4   3  11  862.05   31.91
   4   3  12  188.44   16.82
   4  -3 -12  209.16   19.74
   4   3  13  434.73   24.30
   4  -3 -14   35.29   11.32
   4  -3 -15  259.01   20.88
   4  -3 -16  101.68   14.01
   4   3  16  110.11   13.96
   4   3  16   75.75   10.68
   4   3  17  212.13   17.66
   4  -3 -17  211.79   17.56
   4   3  17  159.98   14.13
   4   3  18   49.44   10.48
   4  -3 -18   44.56    8.86
   4   3  18   34.72    7.32
   4   3  19   76.72   10.47
   4  -3 -19   78.72    8.97
   4   3  20   67.93    8.53
   4   3  21  100.88    7.78
   4  -4  22   35.86    4.81
   4  -4  21  142.85    9.47
   4  -4  20   18.74    6.04
   4   4 -20   15.95    5.20
   4   4 -19   89.05   11.16
   4   4 -18   50.54   11.85
  -4   4  17    1.65    3.94
   4   4 -17   23.21   16.11
   4   4 -17   25.11   10.21
  -4   4  16   -0.38    4.07
   4   4 -16   27.16   16.89
   4   4 -16   26.80   11.32
   4   4 -15  145.30   25.76
   4   4 -14   88.35   20.79
   4   4 -14  122.44   24.91
   4   4 -14  124.10   18.24
   4   4 -13  205.03   27.77
   4   4 -13  253.63   31.69
   4   4 -13  283.31   24.17
   4   4 -12   79.48   20.54
   4   4 -12   98.82   24.59
   4   4 -12  125.23   18.93
   4   4 -11  471.53   40.32
   4   4 -11  397.41   34.62
  -4  -4 -10  129.93   20.88
   4   4 -10  141.78   25.33
   4   4 -10  138.74   18.77
  -4  -4  -9  760.79   45.76
   4   4  -9  681.83   46.35
   4   4  -9  821.02   37.31
   4   4  -9  675.42   44.28
   4   4  -8    5.14   14.81
   4   4  -8    5.60   16.76
   4   4  -8    6.05   11.55
  -4  -4  -8    1.98   10.21
  -4  -4  -7  439.95   32.71
   4   4  -7  434.52   35.86
  -4  -4  -6  183.04   21.12
  -4  -4  -5  122.09   17.47
  -4  -4  -2  210.78   18.71
  -4  -4  -1  450.90   25.80
   4   4  -1  427.78   30.28
  -4  -4   0   14.80    5.41
  -4  -4   0   11.69    6.48
   4   4   0   10.52   10.65
   4   4   1  454.57   30.66
  -4  -4   1  435.94   22.56
   4   4   2  209.36   20.08
  -4  -4   2  236.07   14.61
  -4  -4   2  220.29   15.54
   4   4   3 1502.78   51.97
  -4  -4   3 1476.82   36.66
  -4  -4   4  204.66   14.33
   4   4   4  184.71   20.72
  -4  -4   5  112.83   11.51
   4   4   5  128.15   17.99
  -4  -4   6  155.70   16.78
   4   4   6  156.35   19.82
   4   4   7  445.24   31.12
   4  -4  -7  462.45   24.11
   4   4   7  431.06   22.24
  -4  -4   7  397.72   26.27
   4   4   8    4.54    8.47
   4   4   8    0.48    9.63
   4  -4  -8    2.72    8.76
   4  -4  -9  816.99   34.09
   4   4   9  794.09   30.52
   4  -4 -10  147.92   16.76
   4   4  10  152.83   15.95
   4   4  11  389.56   32.17
   4  -4 -11  544.93   29.82
   4  -4 -12  125.90   16.59
   4  -4 -14  143.41   17.09
   4   4  14  138.48   15.85
   4   4  15  135.87   15.14
   4   4  15  107.96   12.52
   4   4  16   27.30   10.01
   4   4  16   19.71    6.84
   4  -4 -16   24.85    9.31
   4   4  17   22.91    8.77
   4   4  17   20.15    6.74
  -4  -4  17    1.65    3.40
   4  -4 -17   22.40    7.99
   4  -4 -18   65.05    9.24
   4   4  18   60.87   10.00
  -4  -4  19    1.18    2.69
   4   4  19   90.15   10.15
   4   4  20   12.28    4.87
   4  -5  22    9.36    3.43
   4  -5  21   61.07    5.97
   4  -5  20   78.24    7.95
   4   5 -19    3.89    6.89
   4   5 -18   25.02   13.70
   4   5 -18   19.55    7.89
   4   5 -17  281.90   27.98
   4   5 -17  296.11   19.77
   4   5 -16   30.16   13.47
  -4   5  16    1.51    4.29
   4   5 -16   39.39   19.08
   4   5 -15  243.25   27.94
   4   5 -15  348.21   35.42
   4   5 -14    1.62   17.77
   4   5 -14    9.77   12.95
   4   5 -14   13.47   11.34
   4   5 -13    7.11   17.89
   4   5 -13    7.63   11.55
   4   5 -12   83.77   23.78
   4   5 -12  107.79   18.13
   4   5 -11   80.26   23.71
   4   5 -11   16.16   17.30
   4   5 -10   51.20   21.15
   4   5 -10    3.32   15.37
   4   5  -9  269.61   32.40
  -4  -5  -9  294.05   29.66
   4   5  -8  163.76   27.20
  -4  -5  -8  175.82   23.38
   4   5  -8  120.18   23.74
  -4  -5  -7   40.69   13.93
   4   5  -7   33.69   18.57
  -4  -5  -6  220.01   24.10
   4   5  -5  640.24   43.48
  -4  -5  -5  715.41   39.49
   4   5  -5  597.25   38.08
   4   5  -4  335.67   30.73
  -4  -5  -3  319.15   25.05
  -4  -5  -2  417.90   20.61
  -4  -5  -2  354.87   25.22
  -4  -5  -1  203.66   14.71
  -4  -5  -1  173.63   17.86
   4   5  -1  159.19   21.30
  -4  -5   0  290.52   17.89
  -4  -5   0  259.26   20.59
   4   5   0  249.19   26.70
   4   5   1  166.60   21.15
  -4  -5   1  171.70   13.24
  -4  -5   1  168.26   16.15
   4   5   2  345.16   27.77
  -4  -5   2  387.01   19.75
   4   5   3  308.90   25.79
  -4  -5   3  389.05   20.59
  -4  -5   4  412.75   20.54
   4  -5  -4  435.33   22.51
   4   5   4  370.69   21.87
   4   5   4  418.44   31.39
  -4  -5   5  780.20   32.20
   4  -5  -5  802.45   30.73
   4   5   5  691.07   29.48
   4   5   5  736.41   41.34
   4  -5  -6  250.90   18.46
  -4  -5   6  228.44   21.50
   4   5   6  212.80   17.69
   4   5   6  247.49   25.28
   4  -5  -7   41.33   11.22
   4   5   7   44.47   13.87
   4   5   7   37.37   11.08
  -4  -5   7   32.14   11.29
   4   5   8  187.33   23.36
   4   5   8  172.29   16.88
  -4  -5   8  156.02   20.76
   4  -5  -9   99.39   22.49
  -4  -5   9  133.94   26.37
   4  -5 -10   65.69   13.14
   4  -5 -11   87.04   14.82
   4   5  11   79.24   13.86
   4  -5 -12   97.49   15.24
   4   5  12   80.77   14.03
   4   5  13    8.06    9.13
   4   5  13    6.99    6.17
   4   5  14   12.18    9.37
   4   5  14    7.56    6.25
   4  -5 -14    9.37    8.97
   4  -5 -15  411.93   25.12
   4   5  15  339.66   23.24
   4   5  16   26.72    7.76
   4   5  16   32.75   10.38
   4  -5 -16   34.99    9.41
   4   5  17  206.81   15.35
   4   5  17  281.99   19.05
  -4  -5  18   -0.97    2.79
   4   5  18   22.50    7.52
   4  -6  21   30.90    4.60
   4  -6  20   13.13    4.30
   4   6 -19  127.64    9.93
   4   6 -18   29.78   12.49
   4   6 -18   31.05    7.28
   4   6 -17  105.87   19.11
   4   6 -17  106.65   12.20
   4   6 -16   33.68   12.03
   4   6 -16   49.67   18.58
   4   6 -15    9.06   10.71
   4   6 -15    9.20   17.02
   4   6 -15   12.75   10.41
   4   6 -14  234.69   30.68
   4   6 -14  241.09   21.26
   4   6 -13   44.47   14.98
   4   6 -13   55.61   15.41
   4   6 -13   47.95   22.26
   4   6 -12   36.07   14.85
   4   6 -12   50.27   22.40
   4   6 -12   50.33   15.15
   4   6 -11   -0.28   13.63
   4   6 -11    2.15   18.31
   4   6 -11   -0.20   12.23
   4   6 -10  165.92   28.62
   4   6 -10  195.16   22.04
   4   6  -9   92.03   24.41
   4   6  -8    4.59   17.80
   4   6  -8    6.18   18.01
   4   6  -7  372.42   37.74
   4   6  -7  323.45   33.54
  -4  -6  -6  311.85   30.11
   4   6  -6  226.45   31.40
   4   6  -5  313.94   33.28
   4   6  -5  329.85   34.62
   4   6  -4  201.37   27.30
  -4  -6  -4  362.94   20.86
  -4  -6  -4  340.03   29.19
   4   6  -4  251.47   34.52
   4   6  -3   -0.57   26.13
   4   6  -3    2.86   12.96
  -4  -6  -3    3.19    5.98
  -4  -6  -3    4.24    8.56
  -4  -6  -2  258.93   18.10
  -4  -6  -2  251.32   23.44
   4   6  -2  194.12   27.91
   4   6  -1  143.89   21.23
  -4  -6  -1  195.17   15.32
  -4  -6  -1  168.85   19.18
   4   6  -1  140.63   23.16
  -4  -6   0  346.85   19.81
  -4  -6   0  313.51   23.53
   4   6   0  355.10   31.66
   4   6   0  260.58   23.57
   4   6   1  175.95   23.94
  -4  -6   1  177.06   14.78
   4   6   1  140.34   17.06
   4   6   2  229.54   25.15
  -4  -6   2  247.15   17.59
   4  -6  -2  244.16   17.64
   4   6   2  184.86   18.37
   4   6   3    6.10    9.57
   4   6   3    1.84    9.00
   4  -6  -3    7.82    7.38
  -4  -6   3    3.25    5.11
   4   6   4  324.27   28.71
  -4  -6   4  336.14   21.28
   4  -6  -4  359.09   21.87
   4   6   4  297.07   22.27
  -4  -6   5  407.76   27.87
   4  -6  -5  470.65   25.33
   4   6   5  400.78   25.89
   4   6   5  466.39   35.39
   4  -6  -6  337.55   23.38
  -4  -6   6  260.14   23.67
   4   6   6  287.14   23.16
   4   6   6  316.55   30.05
  -4  -6   7  471.45   34.88
   4   6   7  457.12   27.98
   4   6   7  503.69   37.62
   4  -6  -9   19.31   14.74
   4  -6 -10  209.78   20.32
   4   6  10  176.97   18.74
   4   6  11    2.31    9.87
   4   6  11   -1.31    5.78
   4  -6 -11    1.08    8.43
   4   6  12   33.20    9.16
   4  -6 -12   49.16   12.56
   4   6  12   63.60   13.83
   4   6  13   36.33    9.30
   4   6  13   51.25   12.87
   4  -6 -14  261.91   20.86
   4   6  14  209.30   19.89
   4   6  15    6.84    8.63
   4   6  15    5.18    5.98
   4   6  16   28.37    7.83
   4   6  16   43.42   10.45
   4   6  17   88.81   10.71
   4  -7  20   26.00    4.16
   4  -7  19   56.74    5.74
   4   7 -18   51.11   10.98
   4   7 -18   51.65    6.95
   4   7 -17   31.70   13.19
   4   7 -17   31.96    7.70
   4   7 -16   49.96   16.28
   4   7 -15   44.97   18.51
   4   7 -15   38.41   11.54
   4   7 -15   23.03    9.64
   4   7 -14  133.42   24.08
   4   7 -14  132.94   17.03
   4   7 -14   85.52   15.64
   4   7 -13  441.55   39.09
   4   7 -13  503.90   29.48
   4   7 -12   98.15   17.99
   4   7 -12  124.47   26.52
   4   7 -12  143.93   19.25
   4   7 -11  160.31   22.14
   4   7 -11  224.51   31.54
   4   7 -11  259.04   24.20
   4   7 -10   46.70   16.68
   4   7 -10   58.36   22.61
   4   7 -10   78.88   16.58
   4   7  -9   67.07   21.80
   4   7  -8  118.61   26.30
   4   7  -7   80.50   24.01
   4   7  -6    7.06   21.48
   4   7  -5    7.36   25.15
   4   7  -5    7.75   16.01
   4   7  -4   25.70   29.42
   4   7  -4   25.08   15.74
  -4  -7  -4   60.52   15.98
   4   7  -3   25.80   30.08
   4   7  -3   -1.38   12.02
  -4  -7  -3   21.42   11.79
   4   7  -2   36.93   30.06
   4   7  -2   -0.66   12.53
  -4  -7  -2   45.34    9.27
   4   7  -1  366.65   33.67
   4   7  -1  495.29   41.16
  -4  -7   0  168.48   15.74
   4   7   0  125.86   30.72
   4   7   0  124.28   20.86
  -4  -7   1  610.05   27.39
   4   7   1  654.16   45.30
   4   7   1  534.56   38.08
   4   7   2   33.95   21.13
   4   7   2   41.90   15.75
  -4  -7   2   40.83    8.82
   4   7   3   10.81   16.26
   4   7   3   13.07   11.63
  -4  -7   3   15.25    8.62
   4   7   4   51.88   16.23
   4   7   5    7.13   12.05
   4   7   8   94.35   13.20
   4   7   8  123.92   18.11
   4   7   9   49.47   10.37
   4   7   9   81.32   15.42
   4   7  10   43.05    9.87
   4   7  10   68.86   15.24
   4   7  11  161.14   16.31
   4   7  11  232.21   21.92
   4   7  12   81.37   12.35
   4   7  12  121.48   17.03
   4   7  13  330.20   21.59
   4   7  13  451.52   27.70
   4   7  14   76.74   10.99
   4   7  14  133.17   15.86
   4   7  15   20.08    6.81
   4   7  15   32.91    9.95
   4   8 -18   18.21    6.65
   4   8 -17   27.16    9.83
   4   8 -17   33.08    5.78
   4   8 -16   42.12   12.52
   4   8 -15   21.56   14.47
   4   8 -15   18.67    8.47
   4   8 -14  199.87   24.04
   4   8 -14  217.90   17.54
   4   8 -13   53.62   11.29
   4   8 -13   76.97   20.05
   4   8 -13   78.11   14.91
   4   8 -12   67.02   13.70
   4   8 -12   93.53   23.97
   4   8 -12   90.29   16.08
   4   8 -11   83.30   15.61
   4   8 -11  102.81   23.41
   4   8 -11  133.47   18.27
   4   8 -10  171.67   21.36
   4   8 -10  243.56   32.78
   4   8 -10  266.76   23.60
   4   8  -9  236.34   31.93
   4   8  -8   28.18   19.00
   4   8  -6  104.98   24.79
   4   8  -6   99.73   28.44
   4   8  -5  137.85   19.47
   4   8  -5  125.38   25.58
   4   8  -5  128.41   27.91
   4   8  -4  112.62   17.42
   4   8  -4   91.95   22.44
   4   8  -4   68.00   30.19
   4   8  -3   71.62   21.22
   4   8  -3  100.31   16.63
   4   8  -2  109.88   16.80
   4   8  -2   91.74   34.29
   4   8  -2   93.81   21.86
   4   8  -1   10.05   33.27
   4   8  -1   22.09   15.45
   4   8  -1   26.57   10.34
   4   8   0   95.61   15.32
   4   8   0   97.25   37.01
   4   8   1   29.08   33.61
   4   8   1   26.55   10.11
   4   8   2  103.99   15.49
   4   8   2  103.67   34.18
   4   8   3   84.65   14.30
   4   8   3  129.01   34.39
   4   8   4   92.27   14.33
   4   8   4  118.21   31.79
   4   8   5  114.54   15.91
   4   8   6  112.62   15.02
   4   8   6  131.07   28.85
   4   8   7  150.70   17.13
   4   8   7  211.42   28.47
   4   8   8   25.38   19.45
   4   8   8   19.60    8.54
   4   8   9  173.07   17.66
   4   8   9  238.91   26.63
   4   8  10  149.63   16.18
   4   8  10  210.71   25.61
   4   8  11   74.91   12.18
   4   8  11  109.66   19.52
   4   8  12   47.55   10.42
   4   8  12   85.06   17.57
   4   8  13   48.76    9.11
   4   8  13   61.93   13.40
   4   9 -17  117.92   11.29
   4   9 -16    4.32    7.41
   4   9 -16    2.16    4.07
   4  -9  16    0.46    2.45
   4   9 -15  183.99   17.90
   4   9 -15  178.00   12.13
   4   9 -14   16.83   12.93
   4   9 -14   15.14    8.17
   4   9 -13   10.62   13.80
   4   9 -13   10.41    9.21
   4   9 -12   18.06   14.97
   4   9 -12   20.56   10.82
   4   9 -11   29.15   17.64
   4   9 -11   38.21   13.00
   4   9 -10   10.03    7.83
   4   9 -10   14.98   18.57
   4   9 -10   17.06   13.79
   4   9  -9  156.35   18.04
   4   9  -9  220.71   29.69
   4   9  -8   56.22   20.61
   4   9  -6  100.07   23.45
   4   9  -5   91.13   22.63
   4   9  -5   70.82   15.35
   4   9  -4   90.64   21.80
   4   9  -4   71.60   15.10
   4   9  -4   91.33   23.18
   4   9  -3  176.30   26.74
   4   9  -3  178.08   21.50
   4   9  -3  176.29   29.69
   4   9  -2   83.32   19.97
   4   9  -2   72.71   27.06
   4   9  -2   60.69   13.74
   4   9  -1   44.52   12.49
   4   9  -1   54.04   26.77
   4   9  -1   55.38   17.53
   4   9   0    2.73   24.12
   4   9   0    2.06    7.76
   4   9   1   48.43   12.28
   4   9   1   84.02   30.18
   4   9   2   56.59   13.23
   4   9   2   64.41   30.30
   4   9   3  145.83   18.31
   4   9   4   73.30   13.50
   4   9   5   60.75   13.19
   4   9   5  102.68   29.99
   4   9   6   64.85   12.99
   4   9   6  111.63   29.69
   4   9   7   24.12   21.65
   4   9   7   14.75    8.89
   4   9   8   34.29   10.01
   4   9   8   52.25   21.20
   4   9   9  130.75   15.22
   4   9   9  196.50   24.78
   4   9  10   15.92   12.89
   4   9  10    8.99    7.78
   4   9  11   17.26    7.28
   4   9  11   22.91   10.20
   4   9  12    6.00    5.91
   4  10 -15    2.78    8.26
   4  10 -14   78.40   11.73
   4  10 -14   83.55    8.03
   4  10 -13   51.22    8.52
   4  10 -13   56.92   12.60
   4  10 -12   37.54   13.04
   4  10 -12   47.22    9.70
   4  10 -11   76.97   16.19
   4  10 -11   72.20   11.93
   4  10 -10   71.50   17.63
   4  10 -10   87.65   13.56
   4  10  -9   78.62   18.73
   4  10  -9   89.46   15.25
   4  10  -7  145.94   23.67
   4  10  -7  102.18   13.69
   4  10  -6  142.78   23.63
   4  10  -5   88.64   20.49
   4  10  -4   12.90   15.21
   4  10  -4   12.93   10.04
   4  10  -3   83.88   14.82
   4  10  -3  107.49   20.64
   4  10  -2  104.81   16.59
   4  10  -2  143.79   21.08
   4  10  -2  116.49   23.16
   4  10  -1  127.67   17.59
   4  10  -1  159.31   25.36
   4  10   0   17.59   18.33
   4  10   0   21.93   10.31
   4  10   1  120.72   16.82
   4  10   2   86.63   14.91
   4  10   3   78.92   13.80
   4  10   3  103.08   22.96
   4  10   4   13.10   16.76
   4  10   4   13.56    9.11
   4  10   5   50.26   11.85
   4  10   5   79.38   19.97
   4  10   6   81.52   13.10
   4  10   6  127.77   20.65
   4  10   7   78.89   12.69
   4  10   7  123.01   18.56
   4  10   8    3.76    9.03
   4  10   8    1.48    6.42
   4  10   9   38.01    9.03
   4  10   9   58.57   11.65
  -4  10 -11   29.59    7.18
   4  11 -12    6.89    9.80
   4  11 -12    1.59    6.02
   4  11 -11   95.80   12.39
   4  11 -11  102.22    9.77
   4  11 -10   10.67    7.05
   4  11  -9   30.65    9.00
   4  11  -8   30.06   12.10
   4  11  -8   36.49   10.25
   4  11  -7   33.79   12.29
   4  11  -7   39.63   10.77
   4  11  -6    5.64   10.99
   4  11  -5   64.20   14.81
   4  11  -4    0.53   10.47
   4  11  -3   10.82   10.45
   4  11  -2   26.97    9.88
   4  11  -1  171.35   17.54
   4  11   0   -1.67    7.88
   4  11   1  149.93   16.53
   4  11   2   27.50    9.54
   4  11   3    7.39    7.26
   4  11   4    3.80    6.62
   4  11   5   23.58    8.19
  -4  11 -10    2.68    4.34
   4  12  -9   40.73    7.73
   4  12  -8   15.00    7.56
   4  12  -7   80.96    9.17
   4  12  -6   99.32   10.24
   4  12  -5   77.06    9.95
   4  12  -3   60.45    9.29
   4  12  -2   45.14    8.90
   4  12  -1    1.32    6.05
   4  12   0   65.32    8.47
   4  12   1    1.04    4.29
  -5   0   1  216.25   12.67
  -5   0   2  256.00   14.04
  -5   0   2  203.39   16.05
  -5   0   3   27.49    6.42
  -5   0   3   30.72    5.41
  -5   0   4 1632.00   34.88
   5   0   5   83.10   14.48
  -5   0   5  102.48   10.14
   5   0   6   12.56   11.14
  -5   0   6   22.10    7.79
   5   0   7    5.92    7.21
   5   0  -7    0.84   15.32
   5   0   7    9.53    8.20
   5   0  -7    9.06    9.33
   5   0   8   39.16    9.53
   5   0  -8   37.00   12.55
   5   0   9   41.93   10.01
   5   0  -9   30.05   12.85
  -5   0  -9   46.74   14.68
   5   0  -9   25.38   16.16
   5   0 -10  366.98   36.17
   5   0  10  474.71   25.11
  -5   0 -10  448.48   37.20
   5   0  11   14.88   10.01
   5   0 -11    6.41   14.78
   5   0 -12  402.26   38.93
   5   0  12  600.53   28.88
   5   0  13   25.56   11.22
   5   0 -13   19.84   15.67
   5   0 -13   31.89   21.19
   5   0  14  721.49   32.43
   5   0 -14  626.66   36.06
   5   0 -15   29.39   19.42
   5   0  15   43.81   12.79
   5   0 -15   31.03   15.21
   5   0  16  220.71   18.88
   5   0  17   53.03   12.53
   5   0 -17   53.19   12.65
   5   0  18  185.35   15.84
   5   0 -18  164.21   15.17
   5   0  19   -0.48    7.15
   5   0 -19   -0.47    5.67
   5   0  20   54.33    8.43
   5   0 -20   49.30    6.28
   5   0  21    0.43    4.66
   5   0  22  169.60    8.13
   5  -1  22   32.37    4.46
   5  -1  21   57.43    6.99
   5  -1  20   92.10    9.63
   5   1 -20   75.63    7.42
   5  -1  19   81.32   10.97
   5   1 -19   71.28   10.07
   5  -1  18  109.27   13.59
   5   1 -18   98.50   14.18
   5  -1  17  254.27   19.25
   5   1 -16   30.03   18.33
   5  -1  16   51.35   12.72
   5   1 -15   47.31   18.50
   5  -1  15   72.63   13.53
   5   1 -15   91.44   20.99
   5   1 -14   78.04   20.85
   5  -1  14  112.19   14.91
   5   1 -14  106.02   22.43
   5  -1  13  313.03   21.63
   5   1 -13  272.37   25.59
   5   1 -12  353.89   34.38
   5  -1  12  384.71   23.36
   5   1 -11   48.23   18.97
   5   1 -11   77.94   21.49
   5  -1  11   70.19   11.82
  -5  -1 -10   48.68   16.66
   5   1 -10   26.05   17.29
   5   1 -10   36.17   18.13
   5  -1  10   40.43   10.44
   5   1 -10    1.11   13.97
  -5  -1  -9  265.05   29.44
   5   1  -9  189.42   28.15
   5   1  -9  279.59   29.64
   5  -1   9  263.79   18.67
   5   1  -9  260.27   22.67
  -5  -1  -8  142.24   21.67
   5   1  -8  133.18   21.77
   5   1  -8  144.40   17.59
  -5  -1  -7   95.66   18.44
   5   1  -7   94.70   18.76
   5  -1   7  119.20   12.69
   5   1  -7   92.79   14.55
  -5  -1  -6  250.04   26.99
   5   1  -6  352.88   24.72
  -5   1   3  115.58    8.66
  -5  -1  -3  111.14   16.79
  -5   1   2  606.27   19.54
  -5  -1  -2  484.69   30.12
  -5  -1  -1  265.59   21.18
  -5   1   1  309.00   14.04
  -5  -1   0    9.97    6.65
  -5  -1   1  296.24   20.76
  -5  -1   1  288.82   15.44
  -5  -1   2  497.29   23.06
  -5  -1   2  573.64   22.13
   5   1   3  101.03   16.53
  -5  -1   3  111.72    9.77
  -5  -1   4  565.08   22.04
   5   1   4  506.61   34.06
   5   1   5  458.46   32.97
  -5  -1   5  471.73   20.25
   5   1   6  257.18   25.52
   5   1   6  279.24   18.54
  -5  -1   6  298.89   20.86
   5  -1  -7   98.79   20.54
   5   1   7   76.93   14.48
   5  -1  -7  112.18   17.29
   5   1   7   97.42   12.08
  -5  -1   7   95.27   13.80
   5   1   8  133.77   17.97
   5  -1  -8  112.45   23.51
   5   1   8  140.17   14.44
  -5  -1   8   77.07   16.06
   5   1   9  208.16   21.38
   5  -1  -9  224.08   28.87
   5   1   9  241.94   18.16
   5  -1  -9  243.36   23.74
   5   1  10   31.67   10.07
   5  -1 -10    0.16   17.43
   5   1  11   64.80   12.52
   5  -1 -11    3.09   18.17
   5  -1 -12  258.57   32.21
   5   1  12  346.47   22.61
   5  -1 -13  213.93   30.05
   5   1  13  283.94   21.62
   5  -1 -13  274.47   24.12
   5  -1 -14   98.48   23.34
   5   1  14  120.15   15.64
   5  -1 -14  112.12   17.37
   5   1  15   70.44   13.44
   5  -1 -15   63.03   14.17
   5   1  16   46.60   11.92
   5   1  17  229.39   17.67
   5  -1 -17  212.94   18.23
   5   1  18  101.69   12.56
   5  -1 -18   98.75   12.09
   5   1  19   72.42   10.47
   5  -1 -19   68.09    8.96
   5  -1 -20   73.68    6.88
   5   1  21   51.21    6.68
   5  -2  22   22.59    4.61
   5  -2  21   29.88    5.72
   5  -2  20  314.64   14.91
   5   2 -20  250.34   12.26
   5  -2  19    2.19    6.91
   5   2 -19    3.26    8.49
   5  -2  18  171.67   15.12
   5   2 -18  159.36   16.83
   5  -2  17   17.20    9.95
   5   2 -17   14.50   15.10
   5  -2  16   32.47   10.45
   5   2 -16   19.99   16.05
   5   2 -16   47.45   19.24
   5  -2  15   31.47   10.92
   5   2 -15   19.31   15.24
   5   2 -15   16.83   15.52
   5   2 -14   22.54   15.64
   5   2 -14   27.91   19.17
   5   2 -14   23.18   13.81
   5  -2  14   27.58   10.35
   5   2 -13   -2.25   13.57
   5   2 -13   -3.73   16.39
   5   2 -13    5.75   12.62
   5  -2  13    9.37    8.90
   5   2 -12   82.55   24.34
   5   2 -12  130.53   24.79
   5   2 -12  128.67   18.80
   5   2 -11   46.48   19.47
   5   2 -11   56.48   20.32
   5   2 -11    2.59   15.65
   5   2 -10   17.52   20.81
   5   2 -10   11.54   16.72
   5   2 -10    0.20   12.29
  -5  -2  -9  162.05   23.08
   5   2  -9  151.03   26.19
   5   2  -9  153.80   25.82
   5   2  -9  156.62   19.42
  -5  -2  -8   72.37   17.02
   5   2  -8   51.18   17.79
   5   2  -8   70.29   15.55
  -5  -2  -7   36.84   15.51
   5   2  -7   46.75   20.48
   5  -2   7   32.61   10.08
   5   2  -7   50.97   15.55
  -5  -2  -6 2412.03   77.97
   5   2  -6 2399.66   60.41
  -5  -2  -4 1382.60   55.33
  -5  -2  -3   93.81   15.95
  -5  -2  -2  476.17   29.76
  -5  -2  -1  165.05   17.02
  -5  -2   0    5.34    6.04
  -5  -2   1  160.47   14.67
  -5  -2   1  190.22   13.63
  -5  -2   2  454.80   21.89
  -5  -2   2  528.98   22.49
  -5  -2   3  102.75   10.65
   5   2   3  102.11   19.11
   5   2   4 1488.29   61.55
  -5  -2   4 1557.78   39.35
   5   2   5  549.22   36.76
  -5  -2   5  629.59   24.47
   5  -2  -5  682.77   29.88
   5   2   5  598.78   25.19
   5  -2  -6 2268.00   53.94
   5   2   6 2309.91   49.70
  -5  -2   6 2340.77   57.86
   5   2   6 2212.69   69.58
   5  -2  -7   31.93   17.70
   5   2   7    8.10   14.00
   5  -2  -7   54.74   15.61
   5   2   7   39.49   11.92
  -5  -2   7   18.51   10.64
   5   2   8   50.30   13.59
   5  -2  -8   50.43   17.06
   5  -2  -8   64.71   13.80
   5   2   8   74.12   11.82
  -5  -2   8   51.48   12.52
   5   2   9  129.11   19.18
   5  -2  -9  116.60   22.70
   5  -2  -9  154.26   18.43
   5   2   9  151.84   15.01
   5   2  10    8.33    9.56
   5   2  10    6.64    9.03
   5  -2 -10    2.62   12.48
   5  -2 -10   -0.17   13.81
   5  -2 -11   62.86   18.95
   5   2  11   64.71   12.79
   5  -2 -12  102.34   22.40
   5  -2 -12  151.38   20.08
   5   2  12  127.84   15.95
   5   2  13    4.86    8.76
   5  -2 -13    2.93   10.71
   5   2  14   19.27   10.77
   5  -2 -14   24.14   12.09
   5   2  15   31.81   11.19
   5  -2 -15   34.58   11.52
   5   2  16   26.86   10.95
   5   2  17   17.99   10.31
   5  -2 -17   17.57    9.16
   5  -2 -18  155.17   13.93
   5   2  18  162.59   14.55
   5  -2 -19    5.71    5.08
   5  -2 -20  203.65    9.80
   5   2  20  272.89   14.41
   5   2  21   25.36    5.07
   5  -3  21   44.96    5.70
   5  -3  20   57.43    7.33
   5   3 -20   41.36    6.75
   5  -3  19   77.67    9.80
   5   3 -19   65.95   11.69
   5  -3  18  122.00   12.43
   5   3 -18  101.99   14.88
   5  -3  17   14.50    8.12
   5   3 -17   12.76   13.24
   5   3 -16   36.50   15.35
   5  -3  16   70.15   11.48
   5   3 -16   56.37   14.87
   5   3 -15   14.08   14.63
   5   3 -15   19.71   18.53
   5   3 -15   17.12   12.40
   5  -3  15   23.50    9.24
   5   3 -14  273.34   31.87
   5   3 -14  254.98   23.98
   5   3 -14  181.07   27.03
   5   3 -13   -3.28   15.39
   5   3 -13    7.46   17.00
   5   3 -13    4.03   13.88
   5   3 -12  430.03   39.29
   5   3 -12  434.95   30.06
   5   3 -11   62.10   22.19
   5   3 -11  103.02   23.03
   5   3 -11  112.86   18.74
   5   3 -10   38.74   23.60
   5   3 -10   50.66   20.15
   5   3 -10   57.32   16.59
   5   3  -9   15.69   18.19
   5   3  -9   15.51   13.64
  -5  -3  -9   18.63   12.50
   5   3  -8    2.59   17.22
   5   3  -8    3.09   17.32
   5   3  -8    2.91   12.57
  -5  -3  -8    7.72   11.44
  -5  -3  -7  563.71   39.39
   5   3  -7  615.12   33.42
   5   3  -6   68.10   22.49
   5   3  -6   85.69   16.23
  -5  -3  -5   39.89   13.64
   5   3  -5   72.40   20.51
  -5  -3  -4   89.08   15.91
   5   3  -4  113.13   16.18
  -5  -3  -3 1035.23   45.54
  -5  -3  -2  717.94   36.16
  -5  -3  -1  436.29   27.43
  -5  -3   0  377.31   23.75
  -5  -3   0  423.04   20.44
   5   3   1  398.52   33.14
  -5  -3   1  415.19   22.89
   5   3   2  743.41   46.35
   5   3   3 1001.45   32.87
  -5  -3   4  107.50   11.95
   5   3   4   86.40   11.86
   5   3   5   33.22   14.04
  -5  -3   5   63.60   10.62
   5   3   5   43.63   11.11
   5   3   6   34.69   14.31
   5  -3  -6   78.44   13.97
  -5  -3   6   54.78   13.63
   5   3   6   47.45   11.95
   5   3   7  454.54   34.41
   5  -3  -7  496.81   38.22
   5  -3  -7  586.14   29.11
   5   3   7  588.17   27.23
  -5  -3   7  547.72   31.54
   5   3   8    0.41    8.84
   5   3   8    1.20    9.70
   5  -3  -8    5.00   11.66
   5  -3  -8    1.44    9.88
  -5  -3   8    5.50    7.73
   5   3   9   11.96   10.13
   5   3   9   14.98   11.29
   5  -3  -9   12.62   13.44
   5  -3  -9   -0.34   10.67
  -5  -3   9    1.84   11.05
   5  -3 -10   36.76   15.75
   5  -3 -10    3.86   13.27
   5   3  10   54.71   12.73
   5  -3 -11  117.30   17.12
   5   3  11  105.64   15.54
   5  -3 -12  417.49   27.57
   5   3  12  400.50   25.11
   5   3  13    5.27    9.90
   5  -3 -13    1.08    9.91
   5  -3 -14  262.33   22.23
   5   3  14  246.94   20.36
   5   3  15   24.38   11.24
   5   3  16   67.52   12.42
   5  -3 -17   13.63    7.90
   5  -3 -18   96.33   10.91
   5  -3 -19   68.77    7.66
   5   3  19   70.75    9.44
   5   3  20   50.14    7.26
   5  -4  21   76.06    6.45
   5  -4  20   15.47    4.96
   5  -4  19   47.56    7.70
   5   4 -19  374.72   19.20
   5  -4  18   17.30    7.08
   5   4 -18   13.33   11.31
   5   4 -17  126.33   19.99
   5  -4  17  201.42   14.77
   5   4 -16   57.65   17.54
   5   4 -16   94.05   21.63
   5  -4  16   91.51   12.55
   5   4 -16   95.87   15.55
   5   4 -15  236.29   28.62
   5   4 -15  243.83   21.92
   5   4 -14   67.47   19.97
   5   4 -14  102.59   23.88
   5   4 -14   93.90   16.89
   5   4 -13   70.91   23.38
   5   4 -13   80.39   17.74
   5   4 -13   63.09   19.45
   5   4 -12   27.80   19.21
   5   4 -12   60.04   21.95
   5   4 -12   69.84   17.09
   5   4 -11  117.84   25.56
   5   4 -11  181.52   28.84
   5   4 -11  202.28   22.54
   5   4 -10  374.22   38.11
   5   4 -10  453.87   31.20
   5   4 -10  364.91   39.09
   5   4  -9   57.04   21.09
   5   4  -9   75.23   17.13
   5   4  -8  288.44   33.58
   5   4  -8  301.89   26.47
   5   4  -7  215.99   22.90
   5   4  -7  150.06   27.47
   5   4  -6   26.50   24.51
   5   4  -6   37.15   18.81
   5   4  -6   48.60   14.45
  -5  -4  -5  268.93   26.39
   5   4  -5  270.48   30.26
   5   4  -5  214.26   30.85
  -5  -4  -4  213.54   23.00
   5   4  -4  219.45   26.29
   5   4  -4  229.75   21.86
   5   4  -4  216.09   29.05
   5   4  -3    8.05   17.32
   5   4  -3    7.08   13.19
   5   4  -3   13.04   11.21
  -5  -4  -3   12.32    8.50
  -5  -4  -2  886.73   40.66
   5   4  -2  891.46   37.33
  -5  -4  -1  127.00   15.74
  -5  -4  -1  135.89   12.92
   5   4   0    1.61    8.73
  -5  -4   0    4.94    6.76
  -5  -4   0    3.97    6.24
  -5  -4   1  149.36   13.88
  -5  -4   1  121.55   13.70
   5  -4  -1  134.73   13.02
   5   4   1  125.45   14.67
   5   4   1  134.28   22.74
  -5  -4   2 1011.46   33.48
   5  -4  -2  951.38   32.44
   5   4   2  954.57   54.78
   5   4   2  845.93   33.61
   5   4   3    9.29    8.62
   5   4   3    7.43   12.26
  -5  -4   3   13.84    6.65
   5   4   4  222.67   26.86
   5  -4  -4  229.81   18.24
   5   4   4  213.06   17.92
   5   4   5  282.13   29.75
   5  -4  -5  315.34   21.19
   5   4   5  240.05   19.60
   5  -4  -6   40.86   10.99
  -5  -4   6   38.92   10.84
   5   4   6   45.83   12.01
   5  -4  -7  206.99   19.27
   5   4   7  203.73   18.60
  -5  -4   7  176.17   19.85
   5   4   8  242.61   27.84
   5  -4  -8  298.92   22.79
   5   4   8  290.66   22.09
  -5  -4   8  278.60   27.41
   5  -4  -9    3.76   13.81
   5   4   9   64.14   13.70
   5  -4 -10  456.17   27.91
   5   4  10  420.75   26.60
   5  -4 -11  195.50   19.78
   5   4  11  175.68   18.71
   5  -4 -12   63.70   13.98
   5   4  12   66.89   14.18
   5  -4 -13   80.82   15.49
   5   4  13   79.89   13.97
   5  -4 -14  109.53   15.52
   5   4  14   98.80   15.21
   5  -4 -16   86.17   12.93
   5  -4 -17  192.92   15.37
   5   4  17  175.42   15.95
   5   4  18   12.59    7.68
   5  -4 -18   12.85    5.87
   5   4  19   43.82    7.63
   5  -5  20   38.29    5.81
   5  -5  19   53.39    6.75
   5   5 -19  165.84   13.54
   5  -5  18   15.67    6.11
   5   5 -18   38.49   15.44
   5   5 -17   99.74   18.19
   5  -5  17  101.15   10.54
   5   5 -16  548.89   36.00
   5  -5  16  596.34   23.53
   5   5 -16  531.03   26.62
   5   5 -15   32.46   14.85
   5   5 -15   57.50   19.78
   5   5 -15   54.63   14.28
   5   5 -14   17.17   14.04
   5   5 -14   35.30   21.15
   5   5 -14   35.96   13.77
   5   5 -13   58.82   17.49
   5   5 -13   92.84   22.74
   5   5 -13   92.04   17.20
   5   5 -12   19.61   16.66
   5   5 -12   31.46   20.99
   5   5 -12   30.82   14.13
   5   5 -11    4.07   17.54
   5   5 -11   10.25   17.54
   5   5 -11    6.59   13.13
   5   5 -10  136.04   27.98
   5   5 -10  183.07   28.81
   5   5 -10  222.69   23.90
   5   5  -9  203.55   29.93
   5   5  -9  246.51   24.38
   5   5  -8  100.70   23.91
   5   5  -8  132.31   19.72
   5   5  -8   76.52   25.33
   5   5  -7   31.71   25.15
   5   5  -7   50.10   15.57
   5   5  -6  203.82   28.67
   5   5  -6  256.10   24.28
   5   5  -6  168.48   32.64
  -5  -5  -5   81.93   16.72
   5   5  -5   55.98   18.83
  -5  -5  -4   44.62   12.55
   5   5  -4   28.67   15.17
   5   5  -4   37.84   13.59
   5   5  -3   18.16   24.72
  -5  -5  -3   35.37    8.91
  -5  -5  -3   31.84   10.52
   5   5  -3   32.83   15.86
   5   5  -3   32.44   12.45
   5   5  -2   17.49   19.00
  -5  -5  -2   27.30    8.22
   5   5  -2   23.98   14.01
   5   5  -2   23.98   11.78
  -5  -5  -2   21.76    9.24
   5   5  -1   -0.19   13.94
   5   5  -1    3.49    9.44
  -5  -5  -1    5.71    6.34
  -5  -5  -1    5.51    6.92
  -5  -5   0  170.76   15.27
   5   5   0  144.30   16.65
  -5  -5   0  140.91   16.43
   5  -5   0  153.29   13.60
   5   5   0  126.94   16.85
   5   5   1    6.78    9.71
   5   5   1    3.76   11.56
   5  -5  -1    7.02    6.61
  -5  -5   1    4.47    5.61
   5   5   2   21.11   10.57
   5   5   2   21.82   14.38
   5  -5  -2   18.47    7.68
  -5  -5   2   22.79    7.60
   5   5   3   34.61   11.55
   5   5   3   32.24   15.75
  -5  -5   3   40.16    8.64
   5   5   4   40.91   15.59
   5   5   4   30.59   11.69
  -5  -5   4   44.84    8.76
   5  -5  -4   43.14   10.44
   5   5   5   67.42   17.72
  -5  -5   5   69.72   12.45
   5  -5  -5   83.40   13.10
   5   5   5   69.89   14.33
   5  -5  -6  248.40   20.72
   5   5   6  223.78   20.79
   5  -5  -7   45.12   12.33
   5   5   7   42.89   13.46
   5  -5  -8  131.53   16.83
   5   5   8  116.15   17.17
   5  -5  -9  245.67   21.43
   5   5   9  223.91   20.96
   5  -5 -10  203.16   20.14
   5   5  10  187.15   20.29
   5   5  11    4.50   11.05
   5  -5 -11    8.70    9.61
   5   5  12   26.37   12.19
   5  -5 -12   28.78   11.39
   5  -5 -13  107.45   15.44
   5  -5 -14   41.67   11.73
   5   5  15   50.37   12.75
   5  -5 -16  558.49   25.86
   5   5  16  513.36   26.23
   5   5  17   98.97   12.55
   5   5  18   12.25    6.28
   5  -6  19    3.57    4.44
   5  -6  18  268.19   12.01
   5   6 -18  482.04   19.64
   5  -6  17   13.22    5.28
   5   6 -17   13.23   11.08
   5   6 -16   10.82   12.66
   5   6 -16   19.58    9.04
   5   6 -16    7.82    8.27
   5   6 -15   19.60   11.41
   5   6 -15   21.03   16.39
   5   6 -15   24.28   11.52
   5   6 -14   89.33   22.51
   5   6 -14  103.73   15.92
   5   6 -13    7.46   16.85
   5   6 -13    5.65   12.62
   5   6 -12    0.64   18.87
   5   6 -12    4.63   13.17
   5   6 -11   33.59   17.66
   5   6 -11   53.06   21.22
   5   6 -11   45.91   15.39
   5   6 -10   13.97   20.07
   5   6 -10    5.68   17.27
   5   6 -10    4.96   13.60
   5   6  -9   72.53   23.30
   5   6  -9  107.41   18.93
   5   6  -8  487.07   32.93
   5   6  -8  275.25   35.20
   5   6  -7   29.79   18.19
   5   6  -7   37.72   14.63
   5   6  -6   75.19   20.66
   5   6  -6  130.63   20.21
   5   6  -5  122.46   23.06
   5   6  -5  133.99   33.28
   5   6  -4   30.76   31.39
   5   6  -4   27.13   16.39
   5   6  -4   36.36   13.69
   5   6  -3   68.74   32.04
   5   6  -3   71.13   19.13
   5   6  -2   58.56   29.68
   5   6  -2   60.21   17.19
  -5  -6  -2   66.69   14.40
  -5  -6  -1  128.17   17.37
   5   6  -1  130.86   31.05
   5   6   0   50.04   22.06
   5   6   1  125.25   16.15
   5   6   1  114.07   21.09
   5   6   2   57.56   16.29
   5  -6  -3   87.15   12.63
   5   6   3   77.77   16.18
   5   6   4   42.77   14.60
   5  -6  -4   42.62   10.72
   5  -6  -5  228.23   19.64
   5   6   5  201.22   22.19
   5  -6  -6  144.13   16.49
   5   6   6  120.58   18.20
   5   6   7   43.95   14.27
   5  -6  -7   48.48   11.96
   5  -6  -8  495.66   28.78
   5   6   8  462.29   30.49
   5  -6  -9  108.30   15.98
   5   6   9   98.73   17.82
   5   6  10   -1.81   12.03
   5  -6 -10    4.30    9.17
   5  -6 -11   56.85   13.50
   5  -6 -12    5.80    9.37
   5   6  13   10.74   11.89
   5  -6 -13    1.42    8.62
   5   6  14   85.37   14.45
   5   6  15   16.76   10.08
   5   6  16   12.46    8.06
   5   6  17    7.68    6.02
   5  -7  17    6.95    3.67
   5   7 -16   96.98   15.08
   5  -7  16  100.88    7.92
   5   7 -16   91.85   10.40
   5   7 -15    1.34    6.95
   5   7 -15    6.85   12.13
   5   7 -15    3.38    8.46
   5  -7  15    7.59    5.08
   5   7 -14   36.88   11.26
   5   7 -14   41.50   17.27
   5   7 -14   46.82   12.16
   5   7 -13   17.69   10.74
   5   7 -13   25.99   16.82
   5   7 -13   31.89   12.66
   5   7 -12  204.73   23.87
   5   7 -12  246.58   29.69
   5   7 -11   41.09   16.04
   5   7 -11   41.13   19.82
   5   7 -11   55.38   16.85
   5   7 -10  171.20   27.46
   5   7 -10  191.23   21.99
   5   7  -9    6.51   16.85
   5   7  -9   11.05   13.96
   5   7  -8  146.47   20.82
   5   7  -7   -8.77   24.14
   5   7  -7    6.94   15.08
   5   7  -7    7.60   12.12
   5   7  -6   50.21   29.96
   5   7  -6   59.54   18.97
   5   7  -5  -30.82   39.99
   5   7  -5    0.33   12.12
   5   7  -5    5.63   12.12
   5   7  -4   -5.38   12.60
   5   7  -4  178.04   35.05
   5   7  -3   -9.24   36.90
   5   7  -3   13.98   14.60
   5   7  -2   91.36   40.30
   5   7  -2   88.51   19.15
   5   7  -1  118.51   44.28
   5   7   0 1600.73   66.49
   5   7   1   12.80   31.63
   5   7   2   95.20   29.51
   5   7   3    7.75   20.12
   5   7   4  200.67   26.49
   5   7   5    0.46   16.28
   5   7   6  146.70   21.63
   5   7   7   -0.44   14.08
   5   7   8  148.28   21.06
   5   7   9    7.66   12.72
   5   7  11   41.38   14.84
   5   7  12  260.72   23.50
   5   7  13   24.05   11.95
   5   7  14   41.47   12.76
   5   7  15    8.20   10.03
   5   7  16   64.55    8.37
   5   8 -16   25.89    8.97
   5   8 -16   17.77    5.38
   5   8 -15   37.23   11.54
   5  -8  15   37.51    4.59
   5   8 -15   40.00    8.15
   5   8 -14    7.83    5.87
   5   8 -14   15.59   12.12
   5  -8  14   16.79    4.40
   5   8 -14   20.91    8.25
   5   8 -13   32.85    9.47
   5   8 -13   59.84   16.60
   5  -8  13   49.63    6.15
   5   8 -13   61.26   12.70
   5   8 -12    1.95    8.47
   5   8 -12    0.71   14.88
   5   8 -12    8.32   10.35
   5  -8  12    3.40    4.39
   5   8 -11   44.73   13.46
   5   8 -11   74.84   20.52
   5  -8  11   77.24    7.73
   5   8 -11   72.93   15.72
   5   8 -10   54.07   17.07
   5   8 -10   86.07   21.53
   5   8 -10   97.52   17.35
   5   8  -9   52.91   18.83
   5   8  -9   78.92   16.79
   5   8  -8  546.30   32.60
   5   8  -7   41.14   18.34
   5   8  -7   59.01   16.89
   5   8  -6   46.14   26.80
   5   8  -6   59.29   19.10
   5   8  -6   75.11   16.52
   5   8  -5   45.87   27.20
   5   8  -5   27.86   15.89
   5   8  -5   36.44   14.65
   5   8  -4    9.73   26.43
   5   8  -4   11.46   14.50
   5   8  -3   60.48   31.44
   5   8  -3   71.13   18.41
   5   8  -2  218.19   24.84
   5   8  -2  169.51   38.04
   5   8  -1  146.11   42.15
   5   8   0   17.99   36.56
   5   8   1  180.90   39.87
   5   8   2  245.86   43.72
   5   8   3   78.14   35.10
   5   8   4   23.60   36.00
   5   8   5   50.83   30.29
   5   8   6  102.61   31.86
   5   8   7   74.59   29.66
   5   8   9   61.02   24.01
   5   8  10   85.77   24.28
   5   8  11   61.46   20.29
   5   8  12    9.20   17.47
   5   8  13   40.07   13.54
   5   8  14    6.84    6.89
   5   9 -15    6.55    9.01
   5   9 -15    6.92    5.25
   5   9 -14   34.56    9.80
   5   9 -14   29.49    7.25
   5   9 -13   24.55   10.65
   5   9 -13   29.36    8.10
   5   9 -12   32.97   13.12
   5   9 -12   32.74    9.76
   5   9 -11    7.45    6.71
   5   9 -11   12.36   12.80
   5   9 -11   13.53    9.63
   5   9 -10  163.17   17.47
   5   9 -10  276.10   20.79
   5   9  -9    3.96   10.85
   5   9  -9    9.36   11.05
   5   9  -8  119.88   19.75
   5   9  -8  176.46   23.57
   5   9  -8  170.78   19.60
   5   9  -7  108.57   20.83
   5   9  -7  103.80   17.02
   5   9  -6  164.68   23.87
   5   9  -6  167.30   19.98
   5   9  -5   23.95   15.58
   5   9  -4  110.00   19.89
   5   9  -4   89.25   29.14
   5   9  -3  112.65   18.73
   5   9  -3   85.60   16.02
   5   9  -3   80.96   28.91
   5   9  -2   52.28   30.35
   5   9  -2   68.57   14.14
   5   9  -1   19.78   27.36
   5   9  -1   25.26   11.66
   5   9   0   21.15   31.16
   5   9   0   21.58   10.79
   5   9   1   30.58   33.02
   5   9   1   32.43   10.41
   5   9   2   53.49   32.88
   5   9   3   92.89   35.82
   5   9   4  102.46   35.20
   5   9   5   21.01   31.02
   5   9   8  145.88   28.65
   5   9   9   11.19   19.45
   5   9  10  209.34   23.20
   5   9  11    6.84    9.70
   5   9  12   37.58   12.05
   5  10 -13   28.10    6.86
   5  10 -12   -1.77    6.45
   5  10 -11  233.81   14.54
   5  10 -10   45.51   11.61
   5  10 -10   50.70    9.87
   5  10  -9    0.16    9.41
   5  10  -9    4.41    8.10
   5  10  -8  103.80   15.88
   5  10  -8  109.20   13.70
   5  10  -7   89.06   15.48
   5  10  -7  120.83   16.92
   5  10  -7  144.66   15.99
   5  10  -6   76.84   16.39
   5  10  -6  127.90   15.98
   5  10  -5   14.77   11.09
   5  10  -4   21.58    9.91
   5  10  -4   22.80   11.24
   5  10  -3   73.83   13.69
   5  10  -2   32.64   11.63
   5  10  -1    0.48   22.04
   5  10  -1    4.46    8.91
   5  10   0   -3.12   22.04
   5  10   0   -0.98    7.96
   5  10   1    4.78   21.13
   5  10   1    6.00    7.19
   5  10   2    7.82   21.89
   5  10   3   56.31   22.91
   5  10   5    4.46   18.33
   5  10   6   82.90   20.26
   5  10   7  100.00   18.50
   5  10   8   89.49   15.86
   5  10   9  109.88   18.87
   5  11 -10    0.20    6.29
   5  11  -9    7.72    8.13
   5  11  -8   52.76    8.22
   5  11  -7   56.17    9.06
   5  11  -5    6.21    7.50
   5  11  -4  -21.77   13.13
   5  11  -4   29.55    8.32
   5  11  -3  150.21   12.77
   5  11  -2   81.29   10.31
   5  11  -1    2.31    5.97
  -6   0   0  759.80   38.28
  -6   0   0   -0.11    1.91
   6   0  -1  217.56   18.04
   6   0   1  244.32   16.85
  -6   0  -1  221.35   22.42
   6   0   2   35.96    8.66
   6   0  -2   27.91   12.39
  -6   0  -2   35.40   12.01
   6   0  -3  239.40   20.88
   6   0   3  270.55   18.11
  -6   0  -3  276.87   28.44
   6   0  -4  341.36   24.86
   6   0   4  364.88   21.02
  -6   0  -4  368.41   33.62
   6   0   5    3.49    7.70
  -6   0  -5    6.27   11.51
   6   0   6   24.57   10.17
   6   0  -6   12.03   25.58
  -6   0  -6   26.22   13.36
   6   0  -7   10.38   18.09
   6   0  -7   33.58   21.11
   6   0  -8   23.16   18.27
   6   0  -8   54.63   22.67
   6   0  -9  220.62   33.08
   6   0   9  306.48   21.66
   6   0 -10  133.89   24.72
   6   0  10  125.95   15.48
   6   0 -11  294.16   34.78
   6   0 -11  315.22   31.33
   6   0  11  358.57   23.77
   6   0  12   31.93   11.44
   6   0 -12   17.09   15.58
   6   0 -12   31.24   18.57
   6   0  13    9.56    9.53
   6   0 -13    5.82   14.38
   6   0 -13    2.58   15.59
   6   0  14    6.01   10.24
   6   0 -14    3.33   15.76
   6   0 -14    3.35   15.48
   6   0 -15  230.13   22.34
   6   0  15  227.02   18.61
   6   0  16   21.90   10.48
   6   0 -16   31.09   13.44
   6   0  17   19.40    8.69
   6   0 -17   17.42   12.03
   6   0  18    0.85    6.51
   6   0  19   -0.70    5.71
   6   0 -19    1.31    7.63
   6   0  20   14.71    4.93
   6  -1  20   36.21    6.15
   6  -1  19    9.48    5.82
   6   1 -19   -9.66   10.01
   6  -1  18   74.28   10.03
   6   1 -17   55.94   13.88
   6  -1  17   58.62   10.51
   6   1 -16  112.55   18.67
   6  -1  16   99.52   12.95
   6   1 -15  137.91   24.35
   6   1 -15  169.34   23.21
   6  -1  15  170.64   16.75
   6   1 -14   79.48   22.60
   6   1 -14  106.95   23.14
   6  -1  14  118.10   15.18
   6   1 -13   41.36   17.87
   6  -1  13   79.15   13.61
   6   1 -13   65.15   23.00
   6   1 -12  180.21   28.92
   6   1 -12  261.69   30.26
   6  -1  12  231.80   19.30
   6   1 -11   38.24   19.51
   6  -1  11   65.18   12.92
   6   1 -11   56.76   22.79
   6  -1  10    5.48    8.80
   6   1 -10    2.34   16.05
   6   1 -10   -5.51   18.48
   6   1  -9  281.47   43.09
   6   1  -9   88.24   22.29
   6   1  -8  266.36   34.58
   6   1  -8  333.30   27.04
   6  -1   8  332.38   21.70
   6  -1   7   35.08   10.27
   6   1  -7   40.17   16.28
   6  -1   6   11.98    8.22
  -6  -1  -6   10.71   12.50
  -6  -1  -5  222.69   28.44
   6   1  -5  202.88   20.54
   6  -1   5  211.12   16.45
  -6  -1  -4  357.32   33.69
   6   1  -4  327.97   24.08
   6  -1   4  344.77   19.52
  -6  -1  -3  225.76   26.59
   6   1  -3  195.59   18.66
   6  -1   3  199.99   15.20
  -6  -1  -2  390.97   30.87
   6   1  -2  379.88   23.83
   6  -1   2  375.46   19.58
  -6  -1  -1  235.35   23.26
   6   1  -1  210.72   19.03
   6   1  -1  194.67   16.72
   6  -1   0  261.83   16.85
   6   1   0  246.17   18.43
   6  -1  -1  194.67   15.74
   6   1   1  205.03   16.88
   6  -1  -2  373.78   21.85
   6   1   2  371.09   21.36
   6  -1  -3  192.92   27.10
  -6  -1   3  235.52   16.46
   6  -1  -3  198.69   17.50
   6   1   3  201.88   16.78
  -6  -1   4  343.55   18.94
   6  -1  -4  325.23   22.57
   6   1   4  320.51   20.86
   6  -1  -5  171.12   26.36
   6   1   5  197.42   17.06
   6  -1  -6   38.35   20.89
   6  -1  -6   82.07   18.80
   6  -1  -7   34.89   18.23
   6  -1  -7   46.84   16.89
   6   1   7   35.40   11.83
   6  -1  -8  288.09   33.12
   6  -1  -8  327.43   26.56
   6   1   8  343.11   22.80
   6  -1  -9   54.46   20.08
   6   1   9   65.00   12.79
   6   1  10    4.78    9.85
   6  -1 -10    2.35   13.57
   6  -1 -10   -4.77   14.57
   6  -1 -11   47.25   18.34
   6   1  11   66.56   13.67
   6  -1 -11   50.33   16.11
   6  -1 -12  213.17   22.69
   6   1  12  203.13   19.62
   6  -1 -13   79.01   17.03
   6   1  13   78.62   13.83
   6  -1 -14  120.44   18.51
   6   1  14  117.32   16.23
   6  -1 -15  168.90   18.47
   6   1  15  169.65   17.23
   6  -1 -16  103.02   15.64
   6   1  16   94.23   13.91
   6  -1 -17   58.40   12.93
   6   1  17   50.63   10.60
   6   1  18   86.09   11.04
   6   1  19   12.87    6.31
   6  -1 -19   13.70    6.98
   6   1  20   31.73    5.71
   6  -2  20   26.37    6.21
   6   2 -19  220.59   14.21
   6  -2  19  225.49   12.32
   6  -2  18    8.05    6.38
   6   2 -17  191.88   19.28
   6  -2  17  191.77   14.65
   6   2 -16  120.88   22.42
   6   2 -16  169.65   20.98
   6  -2  16  165.48   15.22
   6  -2  15   15.47    9.26
   6   2 -15   12.33   15.49
   6  -2  14   12.96    9.77
   6   2 -14    6.66   14.18
   6   2 -13  139.95   25.33
   6  -2  13  194.43   17.70
   6   2 -13  202.81   26.15
   6   2 -12   65.89   20.85
   6  -2  12   77.74   12.56
   6   2 -12   69.38   18.78
[truncated: 1,108,539 more chars]
